# Supplementary material for: Trophic generalism in the winter moth: a model species for phenological mismatch
Source: Oecologia. 2024 Nov 20;206(3-4):225–39. doi: 10.1007/s00442-024-05629-5 (PMC11599306; doi:10.1007/s00442-024-05629-5)
Supplement: Supplementary file 4 — Supplementary file4 (XLSX 26 KB) [file 442_2024_5629_MOESM4_ESM.xlsx]

## Sheet: table_s2
				ADOXACEAE	ERICACEAE				BETULACEAE											FAGACEAE									GROSSULARIACEAE	SALICACEAE												MALVACEAE		OLEACEAE	PINACEAE	RHAMNACEAE	ROSACEAE
				Sambucus	Calluna	Vaccinium			Alnus		Betula						Carpinus	Corylus	Ostrya	Fagus	Quercus								Ribes	Populus	Salix											Tilia		Fraxinus	Picea	Rhamnus	Crataegus	Malus
First Author	Year	Country	Performance Metric	racemosa	vulgaris	angustifolium	corymbosum	myrtillus	incana	glutinosa	spp	nana	papyrifera	pendula	pubescens	pubescens ssp. czerepanovii	betulus	avellana	virginiana	sylvatica	afares	canariensis	cerris	garryana	pubescens	robur	rubra	suber	spp.	tremula	alba alba	alba vitellina	aucuparia	caprea	fragilis	myrsinifolia	pentandra	phylicifolia	triandra	viminalis	x rubens	americana	cordata	excelsior	sitchensis	frangula	monogyna	domestica	sylvestris
Performance effects of asycnhrony examined
Feeny	1970	UK	P																							✓
Wint	1983	UK	S, P, DT, LP															✓		✓						✓																					✓		✓
Watt	1991	UK	S																																										✓
Hunter	1991	UK	P																																										✓
Kirsten	1991	Germany	P, GR, F																							✓					✓	✓		✓	✓				✓	✓	✓
Kerslake	1997	UK	S, P, GR, DI		✓
Buse	1999	UK	P																							✓
Tikkanen	2002	Finland; Denmark	P, DT																							✓
Tikkanen	2003	UK	S																							✓
Van Dongen	2006	Belgium	P																							✓
van Asch	2007	Netherlands	S, P																							✓
Wesołowski	2008	Poland	FAb																							✓
Kulfan	2018	Slovakia	FAb																				✓		✓
Performance at only one time point considered
Cuming	1961	Canada	FAb																✓								✓															✓
Warrington	1985	UK	P, GR
Roland	1987	Canada	P																					✓																								✓
Kerslake	1996	UK	S, P GR, DI		✓			✓
Kerslake	1998	UK	S, P GR, DI		✓
Buse	1998	UK	P, DT, FU, FP, F, MO																							✓
Lavola	1998	Russia	LP											✓
Tikkanen	1998	Russia	FAb	✓					✓						✓											✓			✓	✓			✓	✓												✓
Tikkanen	1999	Russia	S, FAb	✓					✓					✓	✓			✓								✓			✓	✓			✓	✓		✓		✓								✓
Tikkanen	2000	Finland	S, P, GR, DT																							✓				✓								✓
Ruuhola	2001	Finland	GR																																	✓	✓	✓
Vanbergen	2003	UK	S		✓																					✓																			✓
Strengbom	2005	Sweden	S, P					✓
Wesołowski	2006	Poland	FAb							✓	✓						✓	✓								✓				✓													✓	✓
Belsing	2015	Norway	S, P					✓				✓				✓
Pepi	2016	Canada	S																								✓																					✓
Mannai	2017	Tunisia	S, DT, FAb																		✓	✓						✓
O'Donnell	2019	USA	S, P, GR, FAb			✓	✓						✓														✓																					✓
Shutt	2019	UK	FAb							✓				✓	✓			✓		✓						✓				✓	✓			✓									✓	✓
[truncated: 12 more columns]

## Sheet: references
REFERENCES
van Asch, M., van Tienderen, P.H., Holleman, L.J.M. & Visser, M.E. (2007). Predicting adaptation of phenology in response to climate change, an insect herbivore example. Glob. Chang. Biol., 13, 1596–1604.
Belsing, U. (2015). The survival of moth larvae feeding on different plant species in northern Fennoscandia. Lund University.
Buse, A., Dury, S.J., Woodburn, R.J.W., Perrins, C.M. & Good, J.E.G. (1999). Effects of elevated temperature on multi-species interactions: the case of Pedunculate Oak, Winter Moth and Tits. Funct. Ecol., 13, 74–82.
Buse, A., Good, J.E.G., Dury, S. & Perrins, C.M. (1998). Effects of elevated temperature and carbon dioxide on the nutritional quality of leaves of oak (Quercus robur L.) as food for the Winter Moth (Operophtera brumata L.). Funct. Ecol., 12, 742–749.
Cuming, F.G. (1961). The distribution, life history, and economic importance of the winter moth, Operophtera brumata (L.) (Lepidoptera, Geometridae) in Nova Scotia. Can. Entomol., 93, 135–142.
Van Dongen, S. (2006). Bayesian joint estimation of binary outcome and time-to-event data: effects of leaf quality on pupal survival and time-to-emergence in the winter moth. Environ. Ecol. Stat., 13, 213–228.
Feeny, P. (1970). Seasonal changes in oak leaf tannins and nutrients as a cause of spring feeding by winter moth caterpillars. Ecology, 51, 565–581.
Hunter, M.D., Watt, A.D. & Docherty, M. (1991). Outbreaks of the winter moth on Sitka Spruce in Scotland are not influenced by nutrient deficiencies of trees, tree budburst, or pupal predation. Oecologia, 86, 62–69.
Kerslake, J.E. & Hartley, S.E. (1997). Phenology of winter moth feeding on common heather: effects of source population and experimental manipulation of hatch dates. J. Anim. Ecol., 66, 385.
Kerslake, J.E., Kruuk, L.E.B., Hartley, S.E. & Woodin, S.J. (1996). Winter moth (Operophtera brumata (Lepidoptera: Geometridae)) outbreaks on Scottish heather moorlands: effects of host plant and parasitoids on larval survival and development. Bull. Entomol. Res., 86, 155–164.
Kerslake, J.E., Woodin, S.J. & Hartley, S.E. (1998). Effects of carbon dioxide and nitrogen enrichment on a plant–insect interaction: the quality of Calluna vulgaris as a host for Operophtera brumata. New Phytol., 140, 43–53.
Kirsten, K. & Topp, W. (1991). Acceptance of willow‐species for the development of the winter moth, Operophtera brumata (Lep., Geometridae). J. Appl. Entomol., 111, 457–468.
Kulfan, J., Sarvašová, L., Parák, M., Dzurenko, M. & Zach, P. (2018). Can late flushing trees avoid attack by moth larvae in temperate forests? Plant Prot. Sci., 54, 272–283.
Lavola, A., Julkunen-Tiitto, R., Roininen, H. & Aphalo, P. (1998). Host-plant preference of an insect herbivore mediated by UV-B and CO2 in relation to plant secondary metabolites. Biochem. Syst. Ecol., 26, 1–12.
Mannai, Y., Ezzine, O., Hausmann, A., Nouira, S. & Ben Jamâa, M.L. (2017). Budburst phenology and host use by Operophtera brumata (Linnaeus, 1758) (Lepidoptera: Geometridae) in three Mediterranean oak species. Ann. For. Sci., 74.
O’Donnell, K., Elkinton, J., Donahue, C. & Groden, E. (2019). Host plant effects on winter moth (Lepidoptera: Geometridae) larval development and survival. Environ. Entomol.
Pepi, A.A., Broadley, H.J. & Elkinton, J.S. (2016). Density-dependent effects of larval dispersal mediated by host plant quality on populations of an invasive insect. Oecologia, 182, 499–509.
Roland, J. & Myers, J.H. (1987). Improved insect performance from host-plant defoliation: winter moth on oak and apple. Ecol. Entomol., 12, 409–414.
Ruuhola, T., Tikkanen, O.-P. & Tahvanainen, J. (2001). Differences in host use efficiency of larvae of a generalist moth, Operophtera brumata on three chemically divergent Salix species. J. Chem. Ecol., 27, 1595–1615.
Shutt, J., Burgess, M. & Phillimore, A. (2019). A spatial perspective on the phenological distribution of the spring woodland caterpillar peak. American Naturalist, 194: 109-121.
Strengbom, J., Witzell, J., Nordin, A. & Ericson, L. (2005). Do multitrophic interactions override N fertilization effects on Operophtera larvae? Oecologia, 143, 241–250.
Tikkanen, O.-P. & Julkunen-Tiitto, R. (2003). Phenological variation as protection against defoliating insects: The case of Quercus robur and Operophtera brumata. Oecologia, 136, 244–251.
Tikkanen, O.-P. & Lyytikäinen-Saarenmaa, P. (2002). Adaptation of a generalist moth, Operophtera brumata, to variable budburst phenology of host plants. Entomol. Exp. Appl., 103, 123–133.
Tikkanen, O.-P., Niemelä, P. & Keränen, J. (2000). Growth and development of a generalist insect herbivore, Operophtera brumata , on original and alternative host plants. Oecologia, 122, 529–536.
Tikkanen, O.P., Carr, T.G. & Roininen, H. (1999). Factors influencing the distribution of a generalist spring-feeding moth, Operophtera brumata (Lepidoptera: Geometridae), on host plants. Environ. Entomol., 28, 461–469.
Tikkanen, O.P., Roininen, H., Niemelä, P., Tahvanainen, J. & Zinovjev, A. (1998). Use of host plants by Operopthera brumata L. (Lep., Geometridae) during the first recorded outbreak in the subcontinental boreal zone of Fennoscandia. J. Appl. Entomol., 122, 247–253.
Vanbergen, A.J., Raymond, B., Pearce, I.S.K., Watt, A.D., Hails, R.S. & Hartley, S.E. (2003). Host shifting by Operophtera brumata into novel environments leads to population differentiation in life-history traits. Ecol. Entomol., 28, 604–612.
Warrington, S. (1985). Consumption rates and utilization efficiencies of four species of polyphagous Lepidoptera feeding on sycamore leaves. Oecologia, 67, 460–463.
Watt, A.D. & McFarlane, A.M. (1991). Winter moth on Sitka spruce: synchrony of egg hatch and budburst, and its effect on larval survival. Ecol. Entomol., 16, 387–390.
Wesołowski, T. & Rowiński, P. (2006). Tree defoliation by winter moth Operophtera brumata L. during an outbreak affected by structure of forest landscape. For. Ecol. Manage., 221, 299–305.
Wesołowski, T. & Rowiński, P. (2008). Late leaf development in pedunculate oak (Quercus robur): An antiherbivore defence? Scand. J. For. Res., 23, 386–394.
Wint, W. (1983). The role of alternative host-plant species in the life of a polyphagous moth, Operophtera brumata (Lepidoptera: Geometridae). J. Anim. Ecol., 52, 439–450.
