# Supplementary material for: Trophic generalism in the winter moth: a model species for phenological mismatch
Source: Oecologia. 2024 Nov 20;206(3-4):225–39. doi: 10.1007/s00442-024-05629-5 (PMC11599306; doi:10.1007/s00442-024-05629-5)
Supplement: Supplementary file 5 — Supplementary file5 (XLSX 276 KB) [file 442_2024_5629_MOESM5_ESM.xlsx]

## Sheet: pupal_mass
ind	pop	host	culu	survp	masspg	masspm	sex
1	B	Acer	2	1	0.0288	28.8	M
2	B	Acer	5	1	0.0232	23.2	M
3	B	Acer	3	1	0.0259	25.9	M
4	B	Acer	3	1	0.0221	22.1	M
5	B	Acer	1	1	0.0420	42	M
6	B	Acer	3	1	0.0275	27.5	M
7	B	Acer	1	1	0.0218	21.8	M
8	B	Acer	4	1	0.0245	24.5	M
9	B	Acer	2	1	0.0228	22.8	M
10	B	Acer	4	1	0.0203	20.3	M
11	B	Acer	4	1	0.0232	23.2	M
12	B	Acer	5	1	0.0274	27.4	M
13	B	Acer	2	1	0.0347	34.7	M
14	B	Acer	3	1	0.0212	21.2	M
15	B	Acer	3	1	0.0130	13	F
16	B	Acer	4	1	0.0212	21.2	F
17	B	Acer	4	1	0.0254	25.4	F
18	B	Acer	5	1	0.0218	21.8	F
19	B	Acer	1	1	0.0253	25.3	F
20	B	Acer	2	1	0.0276	27.6	F
21	B	Acer	5	1	0.0224	22.4	F
22	B	Acer	3	1	0.0266	26.6	F
23	B	Acer	5	1	0.0283	28.3	F
24	B	Acer	1	1	0.0245	24.5	F
25	B	Acer	2	0
26	B	Acer	4	0
27	B	Acer	5	0
28	B	Acer	3	0
29	B	Acer	1	0
30	B	Acer	5	0
31	B	Acer	2	0
32	B	Acer	1	0
33	B	Acer	3	0
34	B	Acer	4	0
35	B	Acer	1	0
36	B	Acer	2	0
37	B	Acer	5	0
38	B	Acer	3	0
39	B	Acer	4	0
40	B	Acer	5	0
41	B	Acer	1	0
42	B	Acer	1	0
43	B	Acer	2	0
44	B	Acer	2	0
45	B	Acer	1	0
46	B	Acer	3	0
47	B	Acer	2	0
48	B	Acer	3	0
49	B	Acer	3	0
50	B	Acer	4	0
51	B	Acer	4	0
52	B	Acer	4	0
53	B	Acer	5	0
54	B	Acer	2	0
55	B	Acer	3	0
56	B	Acer	4	0
57	B	Acer	5	0
58	B	Acer	5	0
59	B	Acer	4	0
60	B	Acer	1	0
61	B	Acer	5	0
62	B	Acer	1	0
63	B	Acer	2	0
64	B	Acer	2	0
65	B	Acer	5	0
66	B	Acer	1	0
67	B	Acer	2	0
68	B	Acer	1	0
69	B	Acer	3	0
70	B	Acer	3	0
71	B	Acer	3	0
72	B	Acer	2	0
73	B	Acer	4	0
74	B	Acer	1	0
75	B	Acer	5	0
76	B	Acer	4	0
77	B	Acer	2	0
78	B	Acer	3	0
79	B	Acer	4	0
80	B	Acer	3	0
81	B	Acer	1	0
82	B	Acer	4	0
83	B	Acer	5	0
84	B	Acer	2	0
85	B	Acer	4	0
86	B	Acer	3	0
87	B	Acer	4	0
88	B	Acer	5	0
89	B	Acer	5	0
90	B	Acer	1	0
91	B	Acer	5	0
92	B	Acer	2	0
93	B	Acer	1	0
94	B	Acer	1	0
95	B	Acer	5	0
96	B	Acer	1	0
97	B	Acer	2	0
98	B	Acer	3	0
99	B	Acer	2	0
100	B	Acer	4	0
101	B	Alnus	24	1	0.0229	22.9	M
102	B	Alnus	25	1	0.0289	28.9	F
103	B	Alnus	24	0
104	B	Alnus	21	0
105	B	Alnus	21	0
106	B	Alnus	21	0
107	B	Alnus	22	0
108	B	Alnus	22	0
109	B	Alnus	23	0
110	B	Alnus	24	0
111	B	Alnus	22	0
112	B	Alnus	25	0
113	B	Alnus	21	0
114	B	Alnus	25	0
115	B	Alnus	23	0
116	B	Alnus	23	0
117	B	Alnus	24	0
118	B	Alnus	24	0
119	B	Alnus	24	0
120	B	Alnus	22	0
121	B	Alnus	21	0
122	B	Alnus	25	0
123	B	Alnus	25	0
124	B	Alnus	25	0
125	B	Alnus	23	0
126	B	Alnus	21	0
127	B	Alnus	22	0
128	B	Alnus	21	0
129	B	Alnus	22	0
130	B	Alnus	23	0
131	B	Alnus	22	0
132	B	Alnus	23	0
133	B	Alnus	23	0
134	B	Alnus	21	0
135	B	Alnus	24	0
136	B	Alnus	24	0
137	B	Alnus	22	0
138	B	Alnus	25	0
139	B	Alnus	24	0
140	B	Alnus	25	0
141	B	Alnus	24	0
142	B	Alnus	23	0
143	B	Alnus	25	0
144	B	Alnus	25	0
145	B	Alnus	21	0
146	B	Alnus	21	0
147	B	Alnus	24	0
148	B	Alnus	25	0
149	B	Alnus	21	0
150	B	Alnus	22	0
151	B	Alnus	21	0
152	B	Alnus	22	0
153	B	Alnus	23	0
154	B	Alnus	22	0
155	B	Alnus	24	0
156	B	Alnus	25	0
157	B	Alnus	23	0
158	B	Alnus	21	0
159	B	Alnus	24	0
160	B	Alnus	25	0
161	B	Alnus	23	0
162	B	Alnus	22	0
163	B	Alnus	21	0
164	B	Alnus	22	0
165	B	Alnus	24	0
166	B	Alnus	23	0
167	B	Alnus	21	0
168	B	Alnus	24	0
169	B	Alnus	25	0
170	B	Alnus	21	0
171	B	Alnus	23	0
172	B	Alnus	22	0
173	B	Alnus	25	0
174	B	Alnus	21	0
175	B	Alnus	23	0
176	B	Alnus	22	0
177	B	Alnus	22	0
178	B	Alnus	23	0
179	B	Alnus	24	0
180	B	Alnus	22	0
181	B	Alnus	24	0
182	B	Alnus	25	0
183	B	Alnus	25	0
184	B	Alnus	23	0
185	B	Alnus	24	0
186	B	Alnus	25	0
187	B	Alnus	24	0
188	B	Alnus	21	0
189	B	Alnus	21	0
190	B	Alnus	22	0
191	B	Alnus	22	0
192	B	Alnus	25	0
193	B	Alnus	21	0
194	B	Alnus	23	0
195	B	Alnus	22	0
196	B	Alnus	23	0
197	B	Alnus	23	0
198	B	Alnus	24	0
199	B	Alnus	25	0
200	B	Alnus	23	0
201	B	Betula	41	1	0.0324	32.4	M
202	B	Betula	42	1	0.0281	28.1	M
203	B	Betula	42	1	0.0267	26.7	M
204	B	Betula	44	1	0.0301	30.1	M
205	B	Betula	43	1	0.0331	33.1	M
206	B	Betula	45	1	0.0287	28.7	M
207	B	Betula	43	1	0.0287	28.7	M
208	B	Betula	44	1	0.0322	32.2	M
209	B	Betula	41	1	0.0272	27.2	M
210	B	Betula	44	1	0.0281	28.1	F
211	B	Betula	45	1	0.0332	33.2	F
212	B	Betula	45	1	0.0301	30.1	F
213	B	Betula	42	1	0.0320	32	F
214	B	Betula	43	1	0.0356	35.6	F
215	B	Betula	41	0
216	B	Betula	43	0
217	B	Betula	41	0
218	B	Betula	44	0
219	B	Betula	42	0
220	B	Betula	44	0
221	B	Betula	45	0
222	B	Betula	43	0
223	B	Betula	41	0
224	B	Betula	44	0
225	B	Betula	41	0
226	B	Betula	42	0
227	B	Betula	42	0
228	B	Betula	43	0
229	B	Betula	45	0
230	B	Betula	42	0
231	B	Betula	43	0
232	B	Betula	41	0
233	B	Betula	44	0
234	B	Betula	45	0
235	B	Betula	41	0
236	B	Betula	44	0
237	B	Betula	45	0
238	B	Betula	43	0
239	B	Betula	42	0
240	B	Betula	43	0
241	B	Betula	41	0
242	B	Betula	45	0
243	B	Betula	41	0
244	B	Betula	42	0
245	B	Betula	44	0
246	B	Betula	44	0
247	B	Betula	42	0
248	B	Betula	42	0
249	B	Betula	45	0
250	B	Betula	43	0
251	B	Betula	43	0
252	B	Betula	43	0
253	B	Betula	41	0
254	B	Betula	45	0
255	B	Betula	41	0
256	B	Betula	44	0
257	B	Betula	42	0
258	B	Betula	42	0
259	B	Betula	43	0
260	B	Betula	45	0
261	B	Betula	44	0
262	B	Betula	44	0
263	B	Betula	45	0
264	B	Betula	45	0
265	B	Betula	44	0
266	B	Betula	45	0
267	B	Betula	43	0
268	B	Betula	41	0
269	B	Betula	41	0
270	B	Betula	42	0
271	B	Betula	44	0
272	B	Betula	45	0
273	B	Betula	41	0
274	B	Betula	41	0
275	B	Betula	42	0
276	B	Betula	43	0
277	B	Betula	42	0
278	B	Betula	43	0
279	B	Betula	44	0
280	B	Betula	42	0
281	B	Betula	43	0
282	B	Betula	45	0
283	B	Betula	41	0
284	B	Betula	44	0
285	B	Betula	44	0
286	B	Betula	41	0
287	B	Betula	42	0
288	B	Betula	43	0
289	B	Betula	43	0
290	B	Betula	44	0
291	B	Betula	42	0
292	B	Betula	44	0
293	B	Betula	45	0
294	B	Betula	45	0
295	B	Betula	43	0
296	B	Betula	45	0
297	B	Betula	45	0
298	B	Betula	41	0
299	B	Betula	41	0
300	B	Betula	42	0
301	B	Crataegus	63	1	0.0354	35.4	M
302	B	Crataegus	61	1	0.0280	28	M
303	B	Crataegus	61	1	0.0202	20.2	M
304	B	Crataegus	64	1	0.0316	31.6	F
305	B	Crataegus	64	1	0.0444	44.4	F
306	B	Crataegus	65	1	0.0233	23.3	F
307	B	Crataegus	61	1	0.0245	24.5	F
308	B	Crataegus	61	0
309	B	Crataegus	65	0
310	B	Crataegus	62	0
311	B	Crataegus	62	0
312	B	Crataegus	63	0
313	B	Crataegus	64	0
314	B	Crataegus	62	0
315	B	Crataegus	63	0
316	B	Crataegus	63	0
317	B	Crataegus	65	0
318	B	Crataegus	61	0
319	B	Crataegus	64	0
320	B	Crataegus	64	0
321	B	Crataegus	65	0
322	B	Crataegus	61	0
323	B	Crataegus	62	0
324	B	Crataegus	62	0
325	B	Crataegus	62	0
326	B	Crataegus	63	0
327	B	Crataegus	63	0
328	B	Crataegus	64	0
329	B	Crataegus	65	0
330	B	Crataegus	63	0
331	B	Crataegus	61	0
332	B	Crataegus	61	0
333	B	Crataegus	65	0
334	B	Crataegus	64	0
335	B	Crataegus	64	0
336	B	Crataegus	62	0
337	B	Crataegus	65	0
338	B	Crataegus	62	0
339	B	Crataegus	65	0
340	B	Crataegus	61	0
341	B	Crataegus	63	0
342	B	Crataegus	61	0
343	B	Crataegus	61	0
344	B	Crataegus	62	0
345	B	Crataegus	63	0
346	B	Crataegus	63	0
347	B	Crataegus	62	0
348	B	Crataegus	62	0
349	B	Crataegus	63	0
350	B	Crataegus	64	0
351	B	Crataegus	64	0
352	B	Crataegus	64	0
353	B	Crataegus	65	0
354	B	Crataegus	65	0
355	B	Crataegus	65	0
356	B	Crataegus	61	0
357	B	Crataegus	64	0
358	B	Crataegus	65	0
359	B	Crataegus	62	0
360	B	Crataegus	61	0
361	B	Crataegus	61	0
362	B	Crataegus	63	0
363	B	Crataegus	62	0
364	B	Crataegus	63	0
365	B	Crataegus	64	0
366	B	Crataegus	65	0
367	B	Crataegus	61	0
368	B	Crataegus	63	0
369	B	Crataegus	62	0
370	B	Crataegus	64	0
371	B	Crataegus	65	0
372	B	Crataegus	61	0
373	B	Crataegus	64	0
374	B	Crataegus	61	0
375	B	Crataegus	63	0
376	B	Crataegus	62	0
377	B	Crataegus	62	0
378	B	Crataegus	63	0
379	B	Crataegus	65	0
380	B	Crataegus	64	0
381	B	Crataegus	61	0
382	B	Crataegus	63	0
383	B	Crataegus	64	0
384	B	Crataegus	65	0
385	B	Crataegus	64	0
386	B	Crataegus	61	0
387	B	Crataegus	62	0
388	B	Crataegus	62	0
389	B	Crataegus	63	0
390	B	Crataegus	63	0
391	B	Crataegus	64	0
392	B	Crataegus	65	0
393	B	Crataegus	64	0
394	B	Crataegus	65	0
395	B	Crataegus	61	0
396	B	Crataegus	62	0
397	B	Crataegus	65	0
398	B	Crataegus	62	0
399	B	Crataegus	63	0
400	B	Crataegus	65	0
401	B	Malus	81	1	0.0239	23.9	M
402	B	Malus	83	1	0.0296	29.6	M
403	B	Malus	83	1	0.0232	23.2	M
404	B	Malus	84	1	0.0169	16.9	M
405	B	Malus	84	1	0.0318	31.8	M
406	B	Malus	81	1	0.0209	20.9	M
407	B	Malus	84	1	0.0368	36.8	M
408	B	Malus	85	1	0.0222	22.2	M
409	B	Malus	82	1	0.0197	19.7	F
410	B	Malus	82	1	0.0210	21	F
411	B	Malus	83	1	0.0219	21.9	F
412	B	Malus	81	1	0.0248	24.8	F
413	B	Malus	83	1	0.0127	12.7	F
414	B	Malus	84	1	0.0126	12.6	F
415	B	Malus	85	1	0.0142	14.2	F
416	B	Malus	85	1	0.0163	16.3	F
417	B	Malus	85	1	0.0273	27.3	F
418	B	Malus	84	1	0.0203	20.3	F
419	B	Malus	81	1	0.0210	21	F
420	B	Malus	81	1	0.0163	16.3	F
421	B	Malus	85	1	0.0190	19	F
422	B	Malus	82	1	0.0194	19.4	F
423	B	Malus	82	1	0.0202	20.2	F
424	B	Malus	83	0
425	B	Malus	81	0
426	B	Malus	83	0
427	B	Malus	84	0
428	B	Malus	82	0
429	B	Malus	81	0
430	B	Malus	83	0
431	B	Malus	84	0
432	B	Malus	84	0
433	B	Malus	85	0
434	B	Malus	81	0
435	B	Malus	85	0
436	B	Malus	82	0
437	B	Malus	82	0
438	B	Malus	83	0
439	B	Malus	82	0
440	B	Malus	84	0
441	B	Malus	85	0
442	B	Malus	85	0
443	B	Malus	81	0
444	B	Malus	83	0
445	B	Malus	81	0
446	B	Malus	82	0
447	B	Malus	81	0
448	B	Malus	83	0
449	B	Malus	83	0
450	B	Malus	82	0
451	B	Malus	84	0
452	B	Malus	83	0
453	B	Malus	84	0
454	B	Malus	84	0
455	B	Malus	84	0
456	B	Malus	85	0
457	B	Malus	85	0
458	B	Malus	81	0
459	B	Malus	82	0
460	B	Malus	83	0
461	B	Malus	85	0
462	B	Malus	81	0
463	B	Malus	82	0
464	B	Malus	85	0
465	B	Malus	81	0
466	B	Malus	82	0
467	B	Malus	81	0
468	B	Malus	82	0
469	B	Malus	83	0
470	B	Malus	83	0
471	B	Malus	84	0
472	B	Malus	83	0
473	B	Malus	84	0
474	B	Malus	82	0
475	B	Malus	84	0
476	B	Malus	84	0
477	B	Malus	85	0
478	B	Malus	81	0
479	B	Malus	85	0
480	B	Malus	85	0
481	B	Malus	81	0
482	B	Malus	85	0
483	B	Malus	81	0
484	B	Malus	82	0
485	B	Malus	83	0
486	B	Malus	83	0
487	B	Malus	81	0
488	B	Malus	82	0
489	B	Malus	82	0
490	B	Malus	83	0
491	B	Malus	84	0
492	B	Malus	82	0
493	B	Malus	84	0
494	B	Malus	83	0
495	B	Malus	84	0
496	B	Malus	85	0
497	B	Malus	85	0
498	B	Malus	85	0
499	B	Malus	81	0
500	B	Malus	82	0
501	B	Prunus	104	1	0.0243	24.3	M
502	B	Prunus	101	1	0.0280	28	M
503	B	Prunus	101	1	0.0305	30.5	M
504	B	Prunus	105	1	0.0219	21.9	M
505	B	Prunus	102	1	0.0267	26.7	M
506	B	Prunus	104	1	0.0311	31.1	M
507	B	Prunus	101	1	0.0227	22.7	F
508	B	Prunus	105	1	0.0237	23.7	F
509	B	Prunus	102	1	0.0201	20.1	F
510	B	Prunus	103	1	0.0189	18.9	F
511	B	Prunus	104	1	0.0238	23.8	F
512	B	Prunus	101	1	0.0167	16.7	F
513	B	Prunus	102	0
514	B	Prunus	105	0
515	B	Prunus	104	0
516	B	Prunus	101	0
517	B	Prunus	102	0
518	B	Prunus	103	0
519	B	Prunus	102	0
520	B	Prunus	103	0
521	B	Prunus	103	0
522	B	Prunus	103	0
523	B	Prunus	104	0
524	B	Prunus	105	0
525	B	Prunus	104	0
526	B	Prunus	104	0
527	B	Prunus	105	0
528	B	Prunus	104	0
529	B	Prunus	105	0
530	B	Prunus	101	0
531	B	Prunus	105	0
532	B	Prunus	101	0
533	B	Prunus	102	0
534	B	Prunus	101	0
535	B	Prunus	101	0
536	B	Prunus	105	0
537	B	Prunus	102	0
538	B	Prunus	103	0
539	B	Prunus	101	0
540	B	Prunus	102	0
541	B	Prunus	102	0
542	B	Prunus	103	0
543	B	Prunus	102	0
544	B	Prunus	104	0
545	B	Prunus	105	0
546	B	Prunus	103	0
547	B	Prunus	104	0
548	B	Prunus	104	0
549	B	Prunus	101	0
550	B	Prunus	103	0
551	B	Prunus	104	0
552	B	Prunus	105	0
553	B	Prunus	101	0
554	B	Prunus	102	0
555	B	Prunus	103	0
556	B	Prunus	102	0
557	B	Prunus	104	0
558	B	Prunus	105	0
559	B	Prunus	101	0
560	B	Prunus	105	0
561	B	Prunus	103	0
562	B	Prunus	102	0
563	B	Prunus	103	0
564	B	Prunus	101	0
565	B	Prunus	102	0
566	B	Prunus	103	0
567	B	Prunus	103	0
568	B	Prunus	104	0
569	B	Prunus	105	0
570	B	Prunus	104	0
571	B	Prunus	101	0
572	B	Prunus	102	0
573	B	Prunus	103	0
574	B	Prunus	105	0
575	B	Prunus	104	0
576	B	Prunus	104	0
577	B	Prunus	105	0
578	B	Prunus	104	0
579	B	Prunus	105	0
580	B	Prunus	101	0
581	B	Prunus	101	0
582	B	Prunus	105	0
583	B	Prunus	105	0
584	B	Prunus	101	0
585	B	Prunus	102	0
586	B	Prunus	102	0
587	B	Prunus	101	0
588	B	Prunus	102	0
589	B	Prunus	103	0
590	B	Prunus	103	0
591	B	Prunus	104	0
592	B	Prunus	101	0
593	B	Prunus	102	0
594	B	Prunus	103	0
595	B	Prunus	102	0
596	B	Prunus	103	0
597	B	Prunus	103	0
598	B	Prunus	104	0
599	B	Prunus	105	0
600	B	Prunus	105	0
601	B	Quercus	123	1	0.0122	12.2	M
602	B	Quercus	123	1	0.0167	16.7	M
603	B	Quercus	122	1	0.0143	14.3	M
604	B	Quercus	123	1	0.0131	13.1	F
605	B	Quercus	124	1	0.0139	13.9	F
606	B	Quercus	125	0
607	B	Quercus	121	0
608	B	Quercus	122	0
609	B	Quercus	121	0
610	B	Quercus	122	0
611	B	Quercus	123	0
612	B	Quercus	125	0
613	B	Quercus	123	0
614	B	Quercus	124	0
615	B	Quercus	124	0
616	B	Quercus	124	0
617	B	Quercus	124	0
618	B	Quercus	125	0
619	B	Quercus	121	0
620	B	Quercus	125	0
621	B	Quercus	125	0
622	B	Quercus	121	0
623	B	Quercus	122	0
624	B	Quercus	125	0
625	B	Quercus	123	0
626	B	Quercus	122	0
627	B	Quercus	123	0
628	B	Quercus	121	0
629	B	Quercus	121	0
630	B	Quercus	124	0
631	B	Quercus	121	0
632	B	Quercus	122	0
633	B	Quercus	122	0
634	B	Quercus	122	0
635	B	Quercus	125	0
636	B	Quercus	123	0
637	B	Quercus	121	0
638	B	Quercus	124	0
639	B	Quercus	124	0
640	B	Quercus	125	0
641	B	Quercus	123	0
642	B	Quercus	123	0
643	B	Quercus	124	0
644	B	Quercus	122	0
645	B	Quercus	121	0
646	B	Quercus	125	0
647	B	Quercus	124	0
648	B	Quercus	122	0
649	B	Quercus	125	0
650	B	Quercus	121	0
651	B	Quercus	122	0
652	B	Quercus	125	0
653	B	Quercus	121	0
654	B	Quercus	123	0
655	B	Quercus	121	0
656	B	Quercus	123	0
657	B	Quercus	122	0
658	B	Quercus	122	0
659	B	Quercus	123	0
660	B	Quercus	123	0
661	B	Quercus	124	0
662	B	Quercus	123	0
663	B	Quercus	125	0
664	B	Quercus	124	0
665	B	Quercus	125	0
666	B	Quercus	124	0
667	B	Quercus	121	0
668	B	Quercus	124	0
669	B	Quercus	121	0
670	B	Quercus	124	0
671	B	Quercus	125	0
672	B	Quercus	122	0
673	B	Quercus	123	0
674	B	Quercus	125	0
675	B	Quercus	124	0
676	B	Quercus	122	0
677	B	Quercus	123	0
678	B	Quercus	125	0
679	B	Quercus	121	0
680	B	Quercus	124	0
681	B	Quercus	125	0
682	B	Quercus	121	0
683	B	Quercus	122	0
684	B	Quercus	125	0
685	B	Quercus	123	0
686	B	Quercus	121	0
687	B	Quercus	124	0
688	B	Quercus	122	0
689	B	Quercus	121	0
690	B	Quercus	123	0
691	B	Quercus	125	0
692	B	Quercus	122	0
693	B	Quercus	123	0
694	B	Quercus	124	0
695	B	Quercus	121	0
696	B	Quercus	124	0
697	B	Quercus	122	0
698	B	Quercus	121	0
699	B	Quercus	125	0
700	B	Quercus	122	0
701	B	Salba	143	1	0.0221	22.1	M
702	B	Salba	141	1	0.0303	30.3	M
703	B	Salba	145	1	0.0303	30.3	M
704	B	Salba	145	1	0.0191	19.1	M
705	B	Salba	142	1	0.0258	25.8	M
706	B	Salba	144	1	0.0304	30.4	M
707	B	Salba	145	1	0.0245	24.5	M
708	B	Salba	141	1	0.0303	30.3	M
709	B	Salba	143	1	0.0321	32.1	M
710	B	Salba	142	1	0.0297	29.7	M
711	B	Salba	145	1	0.0221	22.1	M
712	B	Salba	141	1	0.0215	21.5	M
713	B	Salba	141	1	0.0271	27.1	M
714	B	Salba	143	1	0.0304	30.4	M
715	B	Salba	144	1	0.0256	25.6	M
716	B	Salba	145	1	0.0241	24.1	M
717	B	Salba	142	1	0.0331	33.1	M
718	B	Salba	141	1	0.0137	13.7	M
719	B	Salba	144	1	0.0330	33	M
720	B	Salba	145	1	0.0216	21.6	F
721	B	Salba	143	1	0.0224	22.4	F
722	B	Salba	142	1	0.0374	37.4	F
723	B	Salba	144	1	0.0369	36.9	F
724	B	Salba	142	1	0.0319	31.9	F
725	B	Salba	143	1	0.0197	19.7	F
726	B	Salba	143	1	0.0188	18.8	F
727	B	Salba	141	1	0.0302	30.2	F
728	B	Salba	142	1	0.0244	24.4	F
729	B	Salba	144	1	0.0243	24.3	F
730	B	Salba	143	1	0.0240	24	F
731	B	Salba	145	1	0.0285	28.5	F
732	B	Salba	145	1	0.0274	27.4	F
733	B	Salba	141	1	0.0281	28.1	F
734	B	Salba	141	1	0.0224	22.4	F
735	B	Salba	142	1	0.0245	24.5	F
736	B	Salba	143	1	0.0205	20.5	F
737	B	Salba	144	1	0.0192	19.2	F
738	B	Salba	144	1	0.0230	23	F
739	B	Salba	145	1	0.0251	25.1	F
740	B	Salba	141	0
741	B	Salba	142	0
742	B	Salba	145	0
743	B	Salba	144	0
744	B	Salba	143	0
745	B	Salba	141	0
746	B	Salba	141	0
747	B	Salba	144	0
748	B	Salba	145	0
749	B	Salba	145	0
750	B	Salba	141	0
751	B	Salba	142	0
752	B	Salba	143	0
753	B	Salba	141	0
754	B	Salba	142	0
755	B	Salba	143	0
756	B	Salba	142	0
757	B	Salba	144	0
758	B	Salba	144	0
759	B	Salba	145	0
760	B	Salba	141	0
761	B	Salba	142	0
762	B	Salba	142	0
763	B	Salba	145	0
764	B	Salba	143	0
765	B	Salba	141	0
766	B	Salba	144	0
767	B	Salba	142	0
768	B	Salba	143	0
769	B	Salba	143	0
770	B	Salba	142	0
771	B	Salba	143	0
772	B	Salba	145	0
773	B	Salba	143	0
774	B	Salba	141	0
775	B	Salba	142	0
776	B	Salba	144	0
777	B	Salba	144	0
778	B	Salba	145	0
779	B	Salba	144	0
780	B	Salba	141	0
781	B	Salba	142	0
782	B	Salba	145	0
783	B	Salba	145	0
784	B	Salba	143	0
785	B	Salba	141	0
786	B	Salba	143	0
787	B	Salba	144	0
788	B	Salba	142	0
789	B	Salba	145	0
790	B	Salba	141	0
791	B	Salba	143	0
792	B	Salba	142	0
793	B	Salba	144	0
794	B	Salba	144	0
795	B	Salba	141	0
796	B	Salba	144	0
797	B	Salba	145	0
798	B	Salba	142	0
799	B	Salba	143	0
800	B	Salba	144	0
801	B	Scapraea	162	1	0.0347	34.7	M
802	B	Scapraea	165	1	0.0277	27.7	M
803	B	Scapraea	161	1	0.0405	40.5	M
804	B	Scapraea	162	1	0.0207	20.7	M
805	B	Scapraea	161	1	0.0342	34.2	M
806	B	Scapraea	163	1	0.0252	25.2	M
807	B	Scapraea	163	1	0.0310	31	F
808	B	Scapraea	162	1	0.0428	42.8	F
809	B	Scapraea	164	1	0.0322	32.2	F
810	B	Scapraea	164	1	0.0274	27.4	F
811	B	Scapraea	161	1	0.0235	23.5	F
812	B	Scapraea	163	0
813	B	Scapraea	164	0
814	B	Scapraea	165	0
815	B	Scapraea	165	0
816	B	Scapraea	161	0
817	B	Scapraea	165	0
818	B	Scapraea	165	0
819	B	Scapraea	161	0
820	B	Scapraea	162	0
821	B	Scapraea	162	0
822	B	Scapraea	163	0
823	B	Scapraea	163	0
824	B	Scapraea	161	0
825	B	Scapraea	164	0
826	B	Scapraea	164	0
827	B	Scapraea	165	0
828	B	Scapraea	165	0
829	B	Scapraea	161	0
830	B	Scapraea	162	0
831	B	Scapraea	163	0
832	B	Scapraea	162	0
833	B	Scapraea	161	0
834	B	Scapraea	162	0
835	B	Scapraea	163	0
836	B	Scapraea	163	0
837	B	Scapraea	164	0
838	B	Scapraea	164	0
839	B	Scapraea	161	0
840	B	Scapraea	165	0
841	B	Scapraea	161	0
842	B	Scapraea	162	0
843	B	Scapraea	165	0
844	B	Scapraea	162	0
845	B	Scapraea	163	0
846	B	Scapraea	162	0
847	B	Scapraea	161	0
848	B	Scapraea	164	0
849	B	Scapraea	163	0
850	B	Scapraea	165	0
851	B	Scapraea	164	0
852	B	Scapraea	165	0
853	B	Scapraea	163	0
854	B	Scapraea	161	0
855	B	Scapraea	164	0
856	B	Scapraea	162	0
857	B	Scapraea	161	0
858	B	Scapraea	162	0
859	B	Scapraea	162	0
860	B	Scapraea	163	0
861	B	Scapraea	165	0
862	B	Scapraea	164	0
863	B	Scapraea	161	0
864	B	Scapraea	165	0
865	B	Scapraea	163	0
866	B	Scapraea	163	0
867	B	Scapraea	161	0
868	B	Scapraea	164	0
869	B	Scapraea	164	0
870	B	Scapraea	162	0
871	B	Scapraea	162	0
872	B	Scapraea	165	0
873	B	Scapraea	165	0
874	B	Scapraea	164	0
875	B	Scapraea	163	0
876	B	Scapraea	161	0
877	B	Scapraea	164	0
878	B	Scapraea	161	0
879	B	Scapraea	162	0
880	B	Scapraea	165	0
881	B	Scapraea	161	0
882	B	Scapraea	162	0
883	B	Scapraea	165	0
884	B	Scapraea	163	0
885	B	Scapraea	161	0
886	B	Scapraea	162	0
887	B	Scapraea	162	0
888	B	Scapraea	163	0
889	B	Scapraea	163	0
890	B	Scapraea	163	0
891	B	Scapraea	164	0
892	B	Scapraea	163	0
893	B	Scapraea	164	0
894	B	Scapraea	164	0
895	B	Scapraea	164	0
896	B	Scapraea	164	0
897	B	Scapraea	165	0
898	B	Scapraea	165	0
899	B	Scapraea	161	0
900	B	Scapraea	165	0
901	D	Acer	10	1	0.0363	36.3	M
902	D	Acer	9	1	0.0356	35.6	F
903	D	Acer	8	1	0.0409	40.9	F
904	D	Acer	6	1	0.0386	38.6	F
905	D	Acer	10	1	0.0372	37.2	F
906	D	Acer	9	1	0.0377	37.7	F
907	D	Acer	10	0
908	D	Acer	10	0
909	D	Acer	6	0
910	D	Acer	6	0
911	D	Acer	6	0
912	D	Acer	7	0
913	D	Acer	7	0
914	D	Acer	8	0
915	D	Acer	9	0
916	D	Acer	7	0
917	D	Acer	8	0
918	D	Acer	10	0
919	D	Acer	6	0
920	D	Acer	9	0
921	D	Acer	10	0
922	D	Acer	7	0
923	D	Acer	6	0
924	D	Acer	7	0
925	D	Acer	6	0
926	D	Acer	8	0
927	D	Acer	8	0
928	D	Acer	8	0
929	D	Acer	9	0
930	D	Acer	7	0
931	D	Acer	9	0
932	D	Acer	10	0
933	D	Acer	10	0
934	D	Acer	6	0
935	D	Acer	7	0
936	D	Acer	8	0
937	D	Acer	9	0
938	D	Acer	10	0
939	D	Acer	6	0
940	D	Acer	9	0
941	D	Acer	7	0
942	D	Acer	6	0
943	D	Acer	8	0
944	D	Acer	7	0
945	D	Acer	9	0
946	D	Acer	8	0
947	D	Acer	8	0
948	D	Acer	9	0
949	D	Acer	10	0
950	D	Acer	10	0
951	D	Acer	6	0
952	D	Acer	10	0
953	D	Acer	9	0
954	D	Acer	7	0
955	D	Acer	6	0
956	D	Acer	10	0
957	D	Acer	6	0
958	D	Acer	8	0
959	D	Acer	9	0
960	D	Acer	7	0
961	D	Acer	6	0
962	D	Acer	8	0
963	D	Acer	7	0
964	D	Acer	8	0
965	D	Acer	10	0
966	D	Acer	7	0
967	D	Acer	6	0
968	D	Acer	7	0
969	D	Acer	9	0
970	D	Acer	10	0
971	D	Acer	8	0
972	D	Acer	9	0
973	D	Acer	9	0
974	D	Acer	8	0
975	D	Acer	10	0
976	D	Acer	9	0
977	D	Acer	6	0
978	D	Acer	7	0
979	D	Acer	10	0
980	D	Acer	6	0
981	D	Acer	10	0
982	D	Acer	6	0
983	D	Acer	7	0
984	D	Acer	8	0
985	D	Acer	8	0
986	D	Acer	6	0
987	D	Acer	7	0
988	D	Acer	9	0
989	D	Acer	7	0
990	D	Acer	9	0
991	D	Acer	7	0
992	D	Acer	10	0
993	D	Acer	6	0
994	D	Acer	8	0
995	D	Acer	8	0
996	D	Acer	8	0
997	D	Acer	9	0
998	D	Acer	9	0
999	D	Acer	7	0
1000	D	Acer	10	0
1001	D	Alnus	30	1	0.0361	36.1	F
1002	D	Alnus	27	1	0.0298	29.8	F
1003	D	Alnus	28	0
1004	D	Alnus	29	0
1005	D	Alnus	27	0
1006	D	Alnus	26	0
1007	D	Alnus	27	0
1008	D	Alnus	28	0
1009	D	Alnus	30	0
1010	D	Alnus	28	0
1011	D	Alnus	29	0
1012	D	Alnus	26	0
1013	D	Alnus	26	0
1014	D	Alnus	30	0
1015	D	Alnus	29	0
1016	D	Alnus	30	0
1017	D	Alnus	26	0
1018	D	Alnus	26	0
1019	D	Alnus	27	0
1020	D	Alnus	27	0
1021	D	Alnus	30	0
1022	D	Alnus	27	0
1023	D	Alnus	28	0
1024	D	Alnus	26	0
1025	D	Alnus	27	0
1026	D	Alnus	27	0
1027	D	Alnus	28	0
1028	D	Alnus	28	0
1029	D	Alnus	29	0
1030	D	Alnus	28	0
1031	D	Alnus	29	0
1032	D	Alnus	28	0
1033	D	Alnus	30	0
1034	D	Alnus	26	0
1035	D	Alnus	29	0
1036	D	Alnus	29	0
1037	D	Alnus	30	0
1038	D	Alnus	26	0
1039	D	Alnus	27	0
1040	D	Alnus	29	0
1041	D	Alnus	30	0
1042	D	Alnus	30	0
1043	D	Alnus	28	0
1044	D	Alnus	29	0
1045	D	Alnus	30	0
1046	D	Alnus	26	0
1047	D	Alnus	27	0
1048	D	Alnus	28	0
1049	D	Alnus	27	0
1050	D	Alnus	26	0
1051	D	Alnus	29	0
1052	D	Alnus	28	0
1053	D	Alnus	26	0
1054	D	Alnus	30	0
1055	D	Alnus	27	0
1056	D	Alnus	28	0
1057	D	Alnus	27	0
1058	D	Alnus	30	0
1059	D	Alnus	26	0
1060	D	Alnus	26	0
1061	D	Alnus	28	0
1062	D	Alnus	29	0
1063	D	Alnus	27	0
1064	D	Alnus	29	0
1065	D	Alnus	27	0
1066	D	Alnus	30	0
1067	D	Alnus	29	0
1068	D	Alnus	30	0
1069	D	Alnus	28	0
1070	D	Alnus	26	0
1071	D	Alnus	30	0
1072	D	Alnus	26	0
1073	D	Alnus	26	0
1074	D	Alnus	29	0
1075	D	Alnus	27	0
1076	D	Alnus	28	0
1077	D	Alnus	29	0
1078	D	Alnus	30	0
1079	D	Alnus	27	0
1080	D	Alnus	28	0
1081	D	Alnus	30	0
1082	D	Alnus	29	0
1083	D	Alnus	30	0
1084	D	Alnus	27	0
1085	D	Alnus	28	0
1086	D	Alnus	26	0
1087	D	Alnus	28	0
1088	D	Alnus	29	0
1089	D	Alnus	26	0
1090	D	Alnus	26	0
1091	D	Alnus	27	0
1092	D	Alnus	28	0
1093	D	Alnus	30	0
1094	D	Alnus	26	0
1095	D	Alnus	27	0
1096	D	Alnus	28	0
1097	D	Alnus	29	0
1098	D	Alnus	29	0
1099	D	Alnus	29	0
1100	D	Alnus	30	0
1101	D	Betula	50	1	0.0276	27.6	M
1102	D	Betula	46	1	0.0309	30.9	M
1103	D	Betula	47	1	0.0328	32.8	M
1104	D	Betula	46	1	0.0276	27.6	M
1105	D	Betula	46	1	0.0286	28.6	M
1106	D	Betula	48	1	0.0261	26.1	M
1107	D	Betula	50	1	0.0273	27.3	M
1108	D	Betula	47	1	0.0326	32.6	M
1109	D	Betula	48	1	0.0276	27.6	M
1110	D	Betula	49	1	0.0263	26.3	M
1111	D	Betula	46	1	0.0266	26.6	M
1112	D	Betula	47	1	0.0298	29.8	M
1113	D	Betula	47	1	0.0286	28.6	M
1114	D	Betula	50	1	0.0283	28.3	M
1115	D	Betula	46	1	0.0264	26.4	M
1116	D	Betula	50	1	0.0301	30.1	M
1117	D	Betula	47	1	0.0283	28.3	M
1118	D	Betula	48	1	0.0303	30.3	M
1119	D	Betula	46	1	0.0280	28	M
1120	D	Betula	48	1	0.0291	29.1	M
1121	D	Betula	49	1	0.0273	27.3	F
1122	D	Betula	47	1	0.0264	26.4	F
1123	D	Betula	49	1	0.0317	31.7	F
1124	D	Betula	48	1	0.0292	29.2	F
1125	D	Betula	49	1	0.0232	23.2	F
1126	D	Betula	50	1	0.0242	24.2	F
1127	D	Betula	50	1	0.0315	31.5	F
1128	D	Betula	49	1	0.0350	35	F
1129	D	Betula	50	1	0.0278	27.8	F
1130	D	Betula	48	1	0.0272	27.2	F
1131	D	Betula	49	0
1132	D	Betula	50	0
1133	D	Betula	46	0
1134	D	Betula	46	0
1135	D	Betula	50	0
1136	D	Betula	46	0
1137	D	Betula	47	0
1138	D	Betula	46	0
1139	D	Betula	47	0
1140	D	Betula	48	0
1141	D	Betula	48	0
1142	D	Betula	49	0
1143	D	Betula	50	0
1144	D	Betula	47	0
1145	D	Betula	47	0
1146	D	Betula	46	0
1147	D	Betula	49	0
1148	D	Betula	48	0
1149	D	Betula	50	0
1150	D	Betula	47	0
1151	D	Betula	49	0
1152	D	Betula	46	0
1153	D	Betula	47	0
1154	D	Betula	50	0
1155	D	Betula	48	0
1156	D	Betula	46	0
1157	D	Betula	47	0
1158	D	Betula	48	0
1159	D	Betula	46	0
1160	D	Betula	48	0
1161	D	Betula	49	0
1162	D	Betula	49	0
1163	D	Betula	47	0
1164	D	Betula	49	0
1165	D	Betula	50	0
1166	D	Betula	50	0
1167	D	Betula	46	0
1168	D	Betula	46	0
1169	D	Betula	50	0
1170	D	Betula	47	0
1171	D	Betula	48	0
1172	D	Betula	48	0
1173	D	Betula	49	0
1174	D	Betula	50	0
1175	D	Betula	47	0
1176	D	Betula	49	0
1177	D	Betula	50	0
1178	D	Betula	46	0
1179	D	Betula	48	0
1180	D	Betula	47	0
1181	D	Betula	49	0
1182	D	Betula	46	0
1183	D	Betula	50	0
1184	D	Betula	46	0
1185	D	Betula	48	0
1186	D	Betula	46	0
1187	D	Betula	47	0
1188	D	Betula	48	0
1189	D	Betula	49	0
1190	D	Betula	49	0
1191	D	Betula	47	0
1192	D	Betula	47	0
1193	D	Betula	50	0
1194	D	Betula	48	0
1195	D	Betula	48	0
1196	D	Betula	48	0
1197	D	Betula	49	0
1198	D	Betula	49	0
1199	D	Betula	49	0
1200	D	Betula	50	0
1201	D	Crataegus	68	1	0.0321	32.1	M
1202	D	Crataegus	70	1	0.0240	24	F
1203	D	Crataegus	66	1	0.0336	33.6	F
1204	D	Crataegus	67	0
1205	D	Crataegus	67	0
1206	D	Crataegus	68	0
1207	D	Crataegus	69	0
1208	D	Crataegus	68	0
1209	D	Crataegus	69	0
1210	D	Crataegus	66	0
1211	D	Crataegus	70	0
1212	D	Crataegus	70	0
1213	D	Crataegus	70	0
1214	D	Crataegus	66	0
1215	D	Crataegus	66	0
1216	D	Crataegus	67	0
1217	D	Crataegus	66	0
1218	D	Crataegus	67	0
1219	D	Crataegus	69	0
1220	D	Crataegus	68	0
1221	D	Crataegus	70	0
1222	D	Crataegus	67	0
1223	D	Crataegus	66	0
1224	D	Crataegus	67	0
1225	D	Crataegus	68	0
1226	D	Crataegus	69	0
1227	D	Crataegus	69	0
1228	D	Crataegus	70	0
1229	D	Crataegus	68	0
1230	D	Crataegus	68	0
1231	D	Crataegus	67	0
1232	D	Crataegus	68	0
1233	D	Crataegus	70	0
1234	D	Crataegus	66	0
1235	D	Crataegus	67	0
1236	D	Crataegus	69	0
1237	D	Crataegus	70	0
1238	D	Crataegus	69	0
1239	D	Crataegus	69	0
1240	D	Crataegus	70	0
1241	D	Crataegus	66	0
1242	D	Crataegus	67	0
1243	D	Crataegus	66	0
1244	D	Crataegus	67	0
1245	D	Crataegus	66	0
1246	D	Crataegus	70	0
1247	D	Crataegus	68	0
1248	D	Crataegus	67	0
1249	D	Crataegus	68	0
1250	D	Crataegus	69	0
1251	D	Crataegus	68	0
1252	D	Crataegus	69	0
1253	D	Crataegus	68	0
1254	D	Crataegus	69	0
1255	D	Crataegus	66	0
1256	D	Crataegus	69	0
1257	D	Crataegus	70	0
1258	D	Crataegus	70	0
1259	D	Crataegus	67	0
1260	D	Crataegus	68	0
1261	D	Crataegus	70	0
1262	D	Crataegus	66	0
1263	D	Crataegus	66	0
1264	D	Crataegus	67	0
1265	D	Crataegus	70	0
1266	D	Crataegus	68	0
1267	D	Crataegus	67	0
1268	D	Crataegus	66	0
1269	D	Crataegus	69	0
1270	D	Crataegus	68	0
1271	D	Crataegus	69	0
1272	D	Crataegus	66	0
1273	D	Crataegus	70	0
1274	D	Crataegus	66	0
1275	D	Crataegus	67	0
1276	D	Crataegus	69	0
1277	D	Crataegus	67	0
1278	D	Crataegus	68	0
1279	D	Crataegus	67	0
1280	D	Crataegus	68	0
1281	D	Crataegus	70	0
1282	D	Crataegus	66	0
1283	D	Crataegus	70	0
1284	D	Crataegus	69	0
1285	D	Crataegus	69	0
1286	D	Crataegus	70	0
1287	D	Crataegus	70	0
1288	D	Crataegus	66	0
1289	D	Crataegus	67	0
1290	D	Crataegus	68	0
1291	D	Crataegus	68	0
1292	D	Crataegus	69	0
1293	D	Crataegus	70	0
1294	D	Crataegus	66	0
1295	D	Crataegus	66	0
1296	D	Crataegus	67	0
1297	D	Crataegus	68	0
1298	D	Crataegus	67	0
1299	D	Crataegus	69	0
1300	D	Crataegus	69	0
1301	D	Malus	86	1	0.0218	21.8	M
1302	D	Malus	87	1	0.0253	25.3	M
1303	D	Malus	86	1	0.0151	15.1	M
1304	D	Malus	87	1	0.0164	16.4	M
1305	D	Malus	88	1	0.0256	25.6	M
1306	D	Malus	87	1	0.0191	19.1	M
1307	D	Malus	86	1	0.0237	23.7	M
1308	D	Malus	89	1	0.0219	21.9	M
1309	D	Malus	88	1	0.0249	24.9	M
1310	D	Malus	88	1	0.0171	17.1	M
1311	D	Malus	87	1	0.0211	21.1	F
1312	D	Malus	88	1	0.0200	20	F
1313	D	Malus	89	1	0.0207	20.7	F
1314	D	Malus	89	1	0.0118	11.8	F
1315	D	Malus	88	1	0.0235	23.5	F
1316	D	Malus	90	1	0.0248	24.8	F
1317	D	Malus	86	1	0.0308	30.8	F
1318	D	Malus	89	1	0.0240	24	F
1319	D	Malus	89	1	0.0165	16.5	F
1320	D	Malus	90	1	0.0220	22	F
1321	D	Malus	90	0
1322	D	Malus	86	0
1323	D	Malus	90	0
1324	D	Malus	87	0
1325	D	Malus	88	0
1326	D	Malus	86	0
1327	D	Malus	87	0
1328	D	Malus	90	0
1329	D	Malus	86	0
1330	D	Malus	87	0
1331	D	Malus	87	0
1332	D	Malus	89	0
1333	D	Malus	88	0
1334	D	Malus	88	0
1335	D	Malus	88	0
1336	D	Malus	89	0
1337	D	Malus	86	0
1338	D	Malus	87	0
1339	D	Malus	88	0
1340	D	Malus	89	0
1341	D	Malus	90	0
1342	D	Malus	86	0
1343	D	Malus	89	0
1344	D	Malus	89	0
1345	D	Malus	90	0
1346	D	Malus	90	0
1347	D	Malus	87	0
1348	D	Malus	90	0
1349	D	Malus	86	0
1350	D	Malus	86	0
1351	D	Malus	87	0
1352	D	Malus	88	0
1353	D	Malus	89	0
1354	D	Malus	87	0
1355	D	Malus	86	0
1356	D	Malus	87	0
1357	D	Malus	90	0
1358	D	Malus	86	0
1359	D	Malus	87	0
1360	D	Malus	88	0
1361	D	Malus	88	0
1362	D	Malus	89	0
1363	D	Malus	90	0
1364	D	Malus	89	0
1365	D	Malus	88	0
1366	D	Malus	90	0
1367	D	Malus	88	0
1368	D	Malus	89	0
1369	D	Malus	90	0
1370	D	Malus	86	0
1371	D	Malus	90	0
1372	D	Malus	86	0
1373	D	Malus	87	0
1374	D	Malus	87	0
1375	D	Malus	88	0
1376	D	Malus	86	0
1377	D	Malus	88	0
1378	D	Malus	89	0
1379	D	Malus	87	0
1380	D	Malus	86	0
1381	D	Malus	87	0
1382	D	Malus	89	0
1383	D	Malus	88	0
1384	D	Malus	90	0
1385	D	Malus	88	0
1386	D	Malus	89	0
1387	D	Malus	90	0
1388	D	Malus	86	0
1389	D	Malus	89	0
1390	D	Malus	87	0
1391	D	Malus	90	0
1392	D	Malus	89	0
1393	D	Malus	90	0
1394	D	Malus	90	0
1395	D	Malus	86	0
1396	D	Malus	88	0
1397	D	Malus	89	0
1398	D	Malus	90	0
1399	D	Malus	86	0
1400	D	Malus	87	0
1401	D	Prunus	108	1	0.0208	20.8	F
1402	D	Prunus	108	1	0.0217	21.7	F
1403	D	Prunus	110	0
1404	D	Prunus	109	0
1405	D	Prunus	108	0
1406	D	Prunus	109	0
1407	D	Prunus	110	0
1408	D	Prunus	106	0
1409	D	Prunus	106	0
1410	D	Prunus	109	0
1411	D	Prunus	106	0
1412	D	Prunus	107	0
1413	D	Prunus	110	0
1414	D	Prunus	108	0
1415	D	Prunus	107	0
1416	D	Prunus	106	0
1417	D	Prunus	107	0
1418	D	Prunus	107	0
1419	D	Prunus	109	0
1420	D	Prunus	108	0
1421	D	Prunus	110	0
1422	D	Prunus	106	0
1423	D	Prunus	108	0
1424	D	Prunus	109	0
1425	D	Prunus	110	0
1426	D	Prunus	107	0
1427	D	Prunus	108	0
1428	D	Prunus	110	0
1429	D	Prunus	108	0
1430	D	Prunus	109	0
1431	D	Prunus	109	0
1432	D	Prunus	109	0
1433	D	Prunus	106	0
1434	D	Prunus	110	0
1435	D	Prunus	110	0
1436	D	Prunus	106	0
1437	D	Prunus	107	0
1438	D	Prunus	110	0
1439	D	Prunus	108	0
1440	D	Prunus	109	0
1441	D	Prunus	106	0
1442	D	Prunus	107	0
1443	D	Prunus	107	0
1444	D	Prunus	108	0
1445	D	Prunus	108	0
1446	D	Prunus	106	0
1447	D	Prunus	110	0
1448	D	Prunus	109	0
1449	D	Prunus	106	0
1450	D	Prunus	107	0
1451	D	Prunus	108	0
1452	D	Prunus	109	0
1453	D	Prunus	110	0
1454	D	Prunus	106	0
1455	D	Prunus	107	0
1456	D	Prunus	107	0
1457	D	Prunus	106	0
1458	D	Prunus	107	0
1459	D	Prunus	110	0
1460	D	Prunus	108	0
1461	D	Prunus	109	0
1462	D	Prunus	108	0
1463	D	Prunus	109	0
1464	D	Prunus	108	0
1465	D	Prunus	110	0
1466	D	Prunus	110	0
1467	D	Prunus	106	0
1468	D	Prunus	109	0
1469	D	Prunus	106	0
1470	D	Prunus	107	0
1471	D	Prunus	108	0
1472	D	Prunus	110	0
1473	D	Prunus	106	0
1474	D	Prunus	107	0
1475	D	Prunus	108	0
1476	D	Prunus	106	0
1477	D	Prunus	109	0
1478	D	Prunus	107	0
1479	D	Prunus	107	0
1480	D	Prunus	108	0
1481	D	Prunus	110	0
1482	D	Prunus	108	0
1483	D	Prunus	109	0
1484	D	Prunus	109	0
1485	D	Prunus	109	0
1486	D	Prunus	110	0
1487	D	Prunus	110	0
1488	D	Prunus	109	0
1489	D	Prunus	110	0
1490	D	Prunus	106	0
1491	D	Prunus	106	0
1492	D	Prunus	107	0
1493	D	Prunus	106	0
1494	D	Prunus	108	0
1495	D	Prunus	107	0
1496	D	Prunus	106	0
1497	D	Prunus	110	0
1498	D	Prunus	107	0
1499	D	Prunus	107	0
1500	D	Prunus	109	0
1501	D	Quercus	129	1	0.0176	17.6	M
1502	D	Quercus	126	1	0.0146	14.6	M
1503	D	Quercus	126	1	0.0154	15.4	M
1504	D	Quercus	126	1	0.0141	14.1	M
1505	D	Quercus	127	1	0.0167	16.7	M
1506	D	Quercus	130	1	0.0132	13.2	M
1507	D	Quercus	130	1	0.0166	16.6	M
1508	D	Quercus	128	1	0.0136	13.6	M
1509	D	Quercus	126	1	0.0130	13	M
1510	D	Quercus	127	1	0.0107	10.7	F
1511	D	Quercus	129	1	0.0167	16.7	F
1512	D	Quercus	127	1	0.0155	15.5	F
1513	D	Quercus	126	0
1514	D	Quercus	127	0
1515	D	Quercus	130	0
1516	D	Quercus	126	0
1517	D	Quercus	128	0
1518	D	Quercus	128	0
1519	D	Quercus	129	0
1520	D	Quercus	127	0
1521	D	Quercus	129	0
1522	D	Quercus	127	0
1523	D	Quercus	130	0
1524	D	Quercus	128	0
1525	D	Quercus	128	0
1526	D	Quercus	130	0
1527	D	Quercus	129	0
1528	D	Quercus	129	0
1529	D	Quercus	126	0
1530	D	Quercus	130	0
1531	D	Quercus	126	0
1532	D	Quercus	126	0
1533	D	Quercus	128	0
1534	D	Quercus	127	0
1535	D	Quercus	128	0
1536	D	Quercus	129	0
1537	D	Quercus	130	0
1538	D	Quercus	127	0
1539	D	Quercus	128	0
1540	D	Quercus	130	0
1541	D	Quercus	126	0
1542	D	Quercus	129	0
1543	D	Quercus	126	0
1544	D	Quercus	130	0
1545	D	Quercus	127	0
1546	D	Quercus	127	0
1547	D	Quercus	127	0
1548	D	Quercus	129	0
1549	D	Quercus	126	0
1550	D	Quercus	128	0
1551	D	Quercus	127	0
1552	D	Quercus	129	0
1553	D	Quercus	128	0
1554	D	Quercus	130	0
1555	D	Quercus	129	0
1556	D	Quercus	130	0
1557	D	Quercus	128	0
1558	D	Quercus	128	0
1559	D	Quercus	129	0
1560	D	Quercus	126	0
1561	D	Quercus	130	0
1562	D	Quercus	127	0
1563	D	Quercus	126	0
1564	D	Quercus	130	0
1565	D	Quercus	126	0
1566	D	Quercus	128	0
1567	D	Quercus	129	0
1568	D	Quercus	126	0
1569	D	Quercus	127	0
1570	D	Quercus	128	0
1571	D	Quercus	129	0
1572	D	Quercus	130	0
1573	D	Quercus	126	0
1574	D	Quercus	127	0
1575	D	Quercus	130	0
1576	D	Quercus	127	0
1577	D	Quercus	128	0
1578	D	Quercus	127	0
1579	D	Quercus	128	0
1580	D	Quercus	129	0
1581	D	Quercus	130	0
1582	D	Quercus	126	0
1583	D	Quercus	129	0
1584	D	Quercus	127	0
1585	D	Quercus	129	0
1586	D	Quercus	128	0
1587	D	Quercus	130	0
1588	D	Quercus	126	0
1589	D	Quercus	130	0
1590	D	Quercus	128	0
1591	D	Quercus	129	0
1592	D	Quercus	129	0
1593	D	Quercus	127	0
1594	D	Quercus	126	0
1595	D	Quercus	130	0
1596	D	Quercus	128	0
1597	D	Quercus	129	0
1598	D	Quercus	127	0
1599	D	Quercus	130	0
1600	D	Quercus	128	0
1601	D	Salba	150	1	0.0348	34.8	M
1602	D	Salba	146	1	0.0308	30.8	M
1603	D	Salba	146	1	0.0417	41.7	M
1604	D	Salba	147	1	0.0352	35.2	M
1605	D	Salba	150	1	0.0361	36.1	M
1606	D	Salba	147	1	0.0330	33	M
1607	D	Salba	148	1	0.0327	32.7	M
1608	D	Salba	148	1	0.0312	31.2	M
1609	D	Salba	149	1	0.0307	30.7	M
1610	D	Salba	149	1	0.0367	36.7	M
1611	D	Salba	150	1	0.0356	35.6	M
1612	D	Salba	147	1	0.0353	35.3	M
1613	D	Salba	148	1	0.0337	33.7	M
1614	D	Salba	150	1	0.0346	34.6	M
1615	D	Salba	146	1	0.0403	40.3	M
1616	D	Salba	146	1	0.0340	34	M
1617	D	Salba	149	1	0.0392	39.2	M
1618	D	Salba	146	1	0.0389	38.9	M
1619	D	Salba	147	1	0.0351	35.1	M
1620	D	Salba	150	1	0.0350	35	M
1621	D	Salba	146	1	0.0287	28.7	M
1622	D	Salba	148	1	0.0368	36.8	M
1623	D	Salba	147	1	0.0334	33.4	M
1624	D	Salba	149	1	0.0334	33.4	M
1625	D	Salba	148	1	0.0303	30.3	M
1626	D	Salba	147	1	0.0319	31.9	M
1627	D	Salba	150	1	0.0340	34	M
1628	D	Salba	149	1	0.0289	28.9	M
1629	D	Salba	147	1	0.0353	35.3	M
1630	D	Salba	150	1	0.0314	31.4	M
1631	D	Salba	146	1	0.0354	35.4	M
1632	D	Salba	147	1	0.0293	29.3	F
1633	D	Salba	149	1	0.0365	36.5	F
1634	D	Salba	150	1	0.0341	34.1	F
1635	D	Salba	148	1	0.0380	38	F
1636	D	Salba	148	1	0.0463	46.3	F
1637	D	Salba	148	1	0.0323	32.3	F
1638	D	Salba	146	1	0.0286	28.6	F
1639	D	Salba	146	1	0.0313	31.3	F
1640	D	Salba	147	1	0.0440	44	F
1641	D	Salba	149	1	0.0414	41.4	F
1642	D	Salba	149	1	0.0433	43.3	F
1643	D	Salba	147	1	0.0405	40.5	F
1644	D	Salba	149	1	0.0378	37.8	F
1645	D	Salba	148	1	0.0432	43.2	F
1646	D	Salba	148	1	0.0404	40.4	F
1647	D	Salba	149	1	0.0485	48.5	F
1648	D	Salba	150	1	0.0444	44.4	F
1649	D	Salba	150	1	0.0473	47.3	F
1650	D	Salba	150	1	0.0404	40.4	F
1651	D	Salba	149	1	0.0379	37.9	F
1652	D	Salba	150	1	0.0442	44.2	F
1653	D	Salba	146	1	0.0392	39.2	F
1654	D	Salba	146	1	0.0476	47.6	F
1655	D	Salba	147	1	0.0415	41.5	F
1656	D	Salba	146	1	0.0271	27.1	F
1657	D	Salba	150	1	0.0303	30.3	F
1658	D	Salba	147	0
1659	D	Salba	147	0
1660	D	Salba	148	0
1661	D	Salba	146	0
1662	D	Salba	148	0
1663	D	Salba	149	0
1664	D	Salba	147	0
1665	D	Salba	149	0
1666	D	Salba	146	0
1667	D	Salba	150	0
1668	D	Salba	150	0
1669	D	Salba	148	0
1670	D	Salba	148	0
1671	D	Salba	146	0
1672	D	Salba	147	0
1673	D	Salba	149	0
1674	D	Salba	148	0
1675	D	Salba	146	0
1676	D	Salba	150	0
1677	D	Salba	147	0
1678	D	Salba	146	0
1679	D	Salba	147	0
1680	D	Salba	149	0
1681	D	Salba	147	0
1682	D	Salba	149	0
1683	D	Salba	148	0
1684	D	Salba	148	0
1685	D	Salba	149	0
1686	D	Salba	150	0
1687	D	Salba	146	0
1688	D	Salba	150	0
1689	D	Salba	149	0
1690	D	Salba	146	0
1691	D	Salba	150	0
1692	D	Salba	150	0
1693	D	Salba	148	0
1694	D	Salba	147	0
1695	D	Salba	148	0
1696	D	Salba	149	0
1697	D	Salba	149	0
1698	D	Salba	146	0
1699	D	Salba	147	0
1700	D	Salba	148	0
1701	D	Scapraea	166	1	0.0320	32	M
1702	D	Scapraea	170	1	0.0336	33.6	M
1703	D	Scapraea	166	1	0.0272	27.2	M
1704	D	Scapraea	168	1	0.0220	22	M
1705	D	Scapraea	167	1	0.0245	24.5	M
1706	D	Scapraea	168	1	0.0268	26.8	M
1707	D	Scapraea	170	1	0.0327	32.7	M
1708	D	Scapraea	166	1	0.0184	18.4	M
1709	D	Scapraea	167	1	0.0134	13.4	M
1710	D	Scapraea	169	1	0.0218	21.8	M
1711	D	Scapraea	170	1	0.0257	25.7	M
1712	D	Scapraea	167	1	0.0123	12.3	M
1713	D	Scapraea	169	1	0.0246	24.6	M
1714	D	Scapraea	170	1	0.0186	18.6	M
1715	D	Scapraea	168	1	0.0300	30	M
1716	D	Scapraea	168	1	0.0285	28.5	M
1717	D	Scapraea	166	1	0.0344	34.4	F
1718	D	Scapraea	167	1	0.0299	29.9	F
1719	D	Scapraea	167	1	0.0299	29.9	F
1720	D	Scapraea	169	1	0.0335	33.5	F
1721	D	Scapraea	169	1	0.0342	34.2	F
1722	D	Scapraea	166	1	0.0291	29.1	F
1723	D	Scapraea	168	0
1724	D	Scapraea	169	0
1725	D	Scapraea	170	0
1726	D	Scapraea	168	0
1727	D	Scapraea	166	0
1728	D	Scapraea	170	0
1729	D	Scapraea	166	0
1730	D	Scapraea	170	0
1731	D	Scapraea	166	0
1732	D	Scapraea	167	0
1733	D	Scapraea	167	0
1734	D	Scapraea	167	0
1735	D	Scapraea	168	0
1736	D	Scapraea	168	0
1737	D	Scapraea	168	0
1738	D	Scapraea	169	0
1739	D	Scapraea	169	0
1740	D	Scapraea	170	0
1741	D	Scapraea	169	0
1742	D	Scapraea	170	0
1743	D	Scapraea	169	0
1744	D	Scapraea	166	0
1745	D	Scapraea	166	0
1746	D	Scapraea	170	0
1747	D	Scapraea	167	0
1748	D	Scapraea	166	0
1749	D	Scapraea	167	0
1750	D	Scapraea	167	0
1751	D	Scapraea	167	0
1752	D	Scapraea	168	0
1753	D	Scapraea	169	0
1754	D	Scapraea	170	0
1755	D	Scapraea	168	0
1756	D	Scapraea	168	0
1757	D	Scapraea	166	0
1758	D	Scapraea	169	0
1759	D	Scapraea	170	0
1760	D	Scapraea	167	0
1761	D	Scapraea	166	0
1762	D	Scapraea	167	0
1763	D	Scapraea	168	0
1764	D	Scapraea	168	0
1765	D	Scapraea	169	0
1766	D	Scapraea	169	0
1767	D	Scapraea	168	0
1768	D	Scapraea	169	0
1769	D	Scapraea	170	0
1770	D	Scapraea	166	0
1771	D	Scapraea	167	0
1772	D	Scapraea	170	0
1773	D	Scapraea	170	0
1774	D	Scapraea	170	0
1775	D	Scapraea	166	0
1776	D	Scapraea	166	0
1777	D	Scapraea	169	0
1778	D	Scapraea	170	0
1779	D	Scapraea	166	0
1780	D	Scapraea	167	0
1781	D	Scapraea	168	0
1782	D	Scapraea	167	0
1783	D	Scapraea	168	0
1784	D	Scapraea	167	0
1785	D	Scapraea	169	0
1786	D	Scapraea	170	0
1787	D	Scapraea	168	0
1788	D	Scapraea	166	0
1789	D	Scapraea	169	0
1790	D	Scapraea	169	0
1791	D	Scapraea	168	0
1792	D	Scapraea	170	0
1793	D	Scapraea	166	0
1794	D	Scapraea	166	0
1795	D	Scapraea	169	0
1796	D	Scapraea	167	0
1797	D	Scapraea	170	0
1798	D	Scapraea	168	0
1799	D	Scapraea	167	0
1800	D	Scapraea	169	0
1801	E	Acer	11	1	0.0214	21.4	M
1802	E	Acer	13	1	0.0262	26.2	M
1803	E	Acer	13	1	0.0195	19.5	M
1804	E	Acer	12	1	0.0216	21.6	M
1805	E	Acer	15	1	0.0268	26.8	M
1806	E	Acer	14	1	0.0178	17.8	M
1807	E	Acer	14	1	0.0262	26.2	M
1808	E	Acer	13	1	0.0208	20.8	M
1809	E	Acer	14	1	0.0222	22.2	M
1810	E	Acer	12	0
1811	E	Acer	15	0
1812	E	Acer	13	0
1813	E	Acer	15	0
1814	E	Acer	14	0
1815	E	Acer	15	0
1816	E	Acer	11	0
1817	E	Acer	12	0
1818	E	Acer	11	0
1819	E	Acer	15	0
1820	E	Acer	11	0
1821	E	Acer	12	0
1822	E	Acer	11	0
1823	E	Acer	12	0
1824	E	Acer	13	0
1825	E	Acer	11	0
1826	E	Acer	13	0
1827	E	Acer	14	0
1828	E	Acer	14	0
1829	E	Acer	15	0
1830	E	Acer	12	0
1831	E	Acer	13	0
1832	E	Acer	12	0
1833	E	Acer	15	0
1834	E	Acer	11	0
1835	E	Acer	12	0
1836	E	Acer	14	0
1837	E	Acer	13	0
1838	E	Acer	13	0
1839	E	Acer	15	0
1840	E	Acer	13	0
1841	E	Acer	14	0
1842	E	Acer	11	0
1843	E	Acer	14	0
1844	E	Acer	11	0
1845	E	Acer	15	0
1846	E	Acer	14	0
1847	E	Acer	11	0
1848	E	Acer	12	0
1849	E	Acer	15	0
1850	E	Acer	11	0
1851	E	Acer	13	0
1852	E	Acer	12	0
1853	E	Acer	15	0
1854	E	Acer	12	0
1855	E	Acer	13	0
1856	E	Acer	12	0
1857	E	Acer	13	0
1858	E	Acer	14	0
1859	E	Acer	11	0
1860	E	Acer	12	0
1861	E	Acer	15	0
1862	E	Acer	14	0
1863	E	Acer	11	0
1864	E	Acer	15	0
1865	E	Acer	14	0
1866	E	Acer	15	0
1867	E	Acer	13	0
1868	E	Acer	11	0
1869	E	Acer	11	0
1870	E	Acer	12	0
1871	E	Acer	13	0
1872	E	Acer	14	0
1873	E	Acer	12	0
1874	E	Acer	12	0
1875	E	Acer	14	0
1876	E	Acer	13	0
1877	E	Acer	13	0
1878	E	Acer	13	0
1879	E	Acer	15	0
1880	E	Acer	14	0
1881	E	Acer	15	0
1882	E	Acer	14	0
1883	E	Acer	15	0
1884	E	Acer	14	0
1885	E	Acer	11	0
1886	E	Acer	15	0
1887	E	Acer	12	0
1888	E	Acer	15	0
1889	E	Acer	13	0
1890	E	Acer	11	0
1891	E	Acer	14	0
1892	E	Acer	11	0
1893	E	Acer	12	0
1894	E	Acer	15	0
1895	E	Acer	12	0
1896	E	Acer	11	0
1897	E	Acer	12	0
1898	E	Acer	13	0
1899	E	Acer	14	0
1900	E	Acer	11	0
1901	E	Alnus	32	1	0.0254	25.4	M
1902	E	Alnus	33	1	0.0240	24	M
1903	E	Alnus	34	1	0.0234	23.4	M
1904	E	Alnus	34	1	0.0324	32.4	F
1905	E	Alnus	31	1	0.0360	36	F
1906	E	Alnus	35	1	0.0331	33.1	F
1907	E	Alnus	31	0
1908	E	Alnus	31	0
1909	E	Alnus	32	0
1910	E	Alnus	33	0
1911	E	Alnus	31	0
1912	E	Alnus	34	0
1913	E	Alnus	32	0
1914	E	Alnus	32	0
1915	E	Alnus	33	0
1916	E	Alnus	35	0
1917	E	Alnus	34	0
1918	E	Alnus	35	0
1919	E	Alnus	32	0
1920	E	Alnus	31	0
1921	E	Alnus	32	0
1922	E	Alnus	35	0
1923	E	Alnus	31	0
1924	E	Alnus	31	0
1925	E	Alnus	32	0
1926	E	Alnus	33	0
1927	E	Alnus	33	0
1928	E	Alnus	33	0
1929	E	Alnus	34	0
1930	E	Alnus	34	0
1931	E	Alnus	33	0
1932	E	Alnus	32	0
1933	E	Alnus	33	0
1934	E	Alnus	35	0
1935	E	Alnus	34	0
1936	E	Alnus	35	0
1937	E	Alnus	31	0
1938	E	Alnus	35	0
1939	E	Alnus	31	0
1940	E	Alnus	32	0
1941	E	Alnus	32	0
1942	E	Alnus	33	0
1943	E	Alnus	34	0
1944	E	Alnus	34	0
1945	E	Alnus	34	0
1946	E	Alnus	31	0
1947	E	Alnus	35	0
1948	E	Alnus	33	0
1949	E	Alnus	31	0
1950	E	Alnus	35	0
1951	E	Alnus	32	0
1952	E	Alnus	34	0
1953	E	Alnus	35	0
1954	E	Alnus	32	0
1955	E	Alnus	31	0
1956	E	Alnus	35	0
1957	E	Alnus	32	0
1958	E	Alnus	31	0
1959	E	Alnus	33	0
1960	E	Alnus	31	0
1961	E	Alnus	32	0
1962	E	Alnus	34	0
1963	E	Alnus	33	0
1964	E	Alnus	32	0
1965	E	Alnus	33	0
1966	E	Alnus	34	0
1967	E	Alnus	33	0
1968	E	Alnus	33	0
1969	E	Alnus	34	0
1970	E	Alnus	34	0
1971	E	Alnus	35	0
1972	E	Alnus	31	0
1973	E	Alnus	35	0
1974	E	Alnus	31	0
1975	E	Alnus	32	0
1976	E	Alnus	35	0
1977	E	Alnus	34	0
1978	E	Alnus	32	0
1979	E	Alnus	35	0
1980	E	Alnus	35	0
1981	E	Alnus	31	0
1982	E	Alnus	31	0
1983	E	Alnus	31	0
1984	E	Alnus	32	0
1985	E	Alnus	32	0
1986	E	Alnus	33	0
1987	E	Alnus	33	0
1988	E	Alnus	34	0
1989	E	Alnus	34	0
1990	E	Alnus	33	0
1991	E	Alnus	32	0
1992	E	Alnus	33	0
1993	E	Alnus	35	0
1994	E	Alnus	34	0
1995	E	Alnus	35	0
1996	E	Alnus	31	0
1997	E	Alnus	33	0
1998	E	Alnus	35	0
1999	E	Alnus	34	0
[truncated: 1,601 more rows]

## Sheet: development_time
ind	host	pop	julian	survp	culu	pup	duration
1001	Acer	B	123	1	2	149	26
1002	Acer	B	123	1	5	149	26
1003	Acer	B	123	1	3	149	26
1004	Acer	B	123	1	3	151	28
1005	Acer	B	123	1	1	151	28
1006	Acer	B	123	1	3	149	26
1007	Acer	B	123	1	1	149	26
1008	Acer	B	123	1	4	149	26
1009	Acer	B	123	1	2	149	26
1010	Acer	B	123	1	4	149	26
1011	Acer	B	123	1	4	149	26
1012	Acer	B	123	1	5	151	28
1013	Acer	B	123	1	2	153	30
1014	Acer	B	123	1	3	153	30
1015	Acer	B	123	1	3	153	30
1016	Acer	B	123	1	4	155	32
1017	Acer	B	123	1	4	155	32
1018	Acer	B	123	1	5	155	32
1019	Acer	B	123	1	1	155	32
1020	Acer	B	123	1	2	155	32
1021	Acer	B	123	1	5	155	32
1022	Acer	B	123	1	3	155	32
1023	Acer	B	123	1	5	155	32
1024	Acer	B	123	1	1	155	32
1025	Acer	B	123	0	2
1026	Acer	B	123	0	4
1027	Acer	B	123	0	5
1028	Acer	B	123	0	3
1029	Acer	B	123	0	1
1030	Acer	B	123	0	5
1031	Acer	B	123	0	2
1032	Acer	B	123	0	1
1033	Acer	B	123	0	3
1034	Acer	B	123	0	4
1035	Acer	B	123	0	1
1036	Acer	B	123	0	2
1037	Acer	B	123	0	5
1038	Acer	B	123	0	3
1039	Acer	B	123	0	4
1040	Acer	B	123	0	5
1041	Acer	B	123	0	1
1042	Acer	B	123	0	1
1043	Acer	B	123	0	2
1044	Acer	B	123	0	2
1045	Acer	B	123	0	1
1046	Acer	B	123	0	3
1047	Acer	B	123	0	2
1048	Acer	B	123	0	3
1049	Acer	B	123	0	3
1050	Acer	B	123	0	4
1051	Acer	B	123	0	4
1052	Acer	B	123	0	4
1053	Acer	B	123	0	5
1054	Acer	B	123	0	2
1055	Acer	B	123	0	3
1056	Acer	B	123	0	4
1057	Acer	B	123	0	5
1058	Acer	B	123	0	5
1059	Acer	B	123	0	4
1060	Acer	B	123	0	1
1061	Acer	B	123	0	5
1062	Acer	B	123	0	1
1063	Acer	B	123	0	2
1064	Acer	B	123	0	2
1065	Acer	B	123	0	5
1066	Acer	B	123	0	1
1067	Acer	B	123	0	2
1068	Acer	B	123	0	1
1069	Acer	B	123	0	3
1070	Acer	B	123	0	3
1071	Acer	B	123	0	3
1072	Acer	B	123	0	2
1073	Acer	B	123	0	4
1074	Acer	B	123	0	1
1075	Acer	B	123	0	5
1076	Acer	B	123	0	4
1077	Acer	B	123	0	2
1078	Acer	B	123	0	3
1079	Acer	B	123	0	4
1080	Acer	B	123	0	3
1081	Acer	B	123	0	1
1082	Acer	B	123	0	4
1083	Acer	B	123	0	5
1084	Acer	B	123	0	2
1085	Acer	B	123	0	4
1086	Acer	B	123	0	3
1087	Acer	B	123	0	4
1088	Acer	B	123	0	5
1089	Acer	B	123	0	5
1090	Acer	B	123	0	1
1091	Acer	B	123	0	5
1092	Acer	B	123	0	2
1093	Acer	B	123	0	1
1094	Acer	B	123	0	1
1095	Acer	B	123	0	5
1096	Acer	B	123	0	1
1097	Acer	B	123	0	2
1098	Acer	B	123	0	3
1099	Acer	B	123	0	2
1100	Acer	B	123	0	4
1101	Alnus	B	122	1	24	151	29
1102	Alnus	B	122	1	25	155	33
1103	Alnus	B	122	0	24
1104	Alnus	B	122	0	21
1105	Alnus	B	122	0	21
1106	Alnus	B	122	0	21
1107	Alnus	B	122	0	22
1108	Alnus	B	122	0	22
1109	Alnus	B	122	0	23
1110	Alnus	B	122	0	24
1111	Alnus	B	122	0	22
1112	Alnus	B	122	0	25
1113	Alnus	B	122	0	21
1114	Alnus	B	122	0	25
1115	Alnus	B	122	0	23
1116	Alnus	B	122	0	23
1117	Alnus	B	122	0	24
1118	Alnus	B	122	0	24
1119	Alnus	B	122	0	24
1120	Alnus	B	122	0	22
1121	Alnus	B	122	0	21
1122	Alnus	B	122	0	25
1123	Alnus	B	122	0	25
1124	Alnus	B	122	0	25
1125	Alnus	B	122	0	23
1126	Alnus	B	122	0	21
1127	Alnus	B	122	0	22
1128	Alnus	B	122	0	21
1129	Alnus	B	122	0	22
1130	Alnus	B	122	0	23
1131	Alnus	B	122	0	22
1132	Alnus	B	122	0	23
1133	Alnus	B	122	0	23
1134	Alnus	B	122	0	21
1135	Alnus	B	122	0	24
1136	Alnus	B	122	0	24
1137	Alnus	B	122	0	22
1138	Alnus	B	122	0	25
1139	Alnus	B	122	0	24
1140	Alnus	B	122	0	25
1141	Alnus	B	122	0	24
1142	Alnus	B	122	0	23
1143	Alnus	B	122	0	25
1144	Alnus	B	122	0	25
1145	Alnus	B	122	0	21
1146	Alnus	B	122	0	21
1147	Alnus	B	122	0	24
1148	Alnus	B	122	0	25
1149	Alnus	B	122	0	21
1150	Alnus	B	122	0	22
1151	Alnus	B	122	0	21
1152	Alnus	B	122	0	22
1153	Alnus	B	122	0	23
1154	Alnus	B	122	0	22
1155	Alnus	B	122	0	24
1156	Alnus	B	122	0	25
1157	Alnus	B	122	0	23
1158	Alnus	B	122	0	21
1159	Alnus	B	122	0	24
1160	Alnus	B	122	0	25
1161	Alnus	B	122	0	23
1162	Alnus	B	122	0	22
1163	Alnus	B	122	0	21
1164	Alnus	B	122	0	22
1165	Alnus	B	122	0	24
1166	Alnus	B	122	0	23
1167	Alnus	B	122	0	21
1168	Alnus	B	122	0	24
1169	Alnus	B	122	0	25
1170	Alnus	B	122	0	21
1171	Alnus	B	122	0	23
1172	Alnus	B	122	0	22
1173	Alnus	B	122	0	25
1174	Alnus	B	122	0	21
1175	Alnus	B	122	0	23
1176	Alnus	B	122	0	22
1177	Alnus	B	122	0	22
1178	Alnus	B	122	0	23
1179	Alnus	B	122	0	24
1180	Alnus	B	122	0	22
1181	Alnus	B	122	0	24
1182	Alnus	B	122	0	25
1183	Alnus	B	122	0	25
1184	Alnus	B	122	0	23
1185	Alnus	B	122	0	24
1186	Alnus	B	122	0	25
1187	Alnus	B	122	0	24
1188	Alnus	B	122	0	21
1189	Alnus	B	122	0	21
1190	Alnus	B	122	0	22
1191	Alnus	B	122	0	22
1192	Alnus	B	122	0	25
1193	Alnus	B	122	0	21
1194	Alnus	B	122	0	23
1195	Alnus	B	122	0	22
1196	Alnus	B	122	0	23
1197	Alnus	B	122	0	23
1198	Alnus	B	122	0	24
1199	Alnus	B	122	0	25
1200	Alnus	B	122	0	23
1201	Betula	B	122	1	41	151	29
1202	Betula	B	122	1	42	151	29
1203	Betula	B	122	1	42	151	29
1204	Betula	B	122	1	44	149	27
1205	Betula	B	122	1	43	149	27
1206	Betula	B	122	1	45	151	29
1207	Betula	B	122	1	43	149	27
1208	Betula	B	122	1	44	151	29
1209	Betula	B	122	1	41	149	27
1210	Betula	B	122	1	44	153	31
1211	Betula	B	122	1	45	153	31
1212	Betula	B	122	1	45	151	29
1213	Betula	B	122	1	42	149	27
1214	Betula	B	122	1	43	151	29
1215	Betula	B	122	0	41
1216	Betula	B	122	0	43
1217	Betula	B	122	0	41
1218	Betula	B	122	0	44
1219	Betula	B	122	0	42
1220	Betula	B	122	0	44
1221	Betula	B	122	0	45
1222	Betula	B	122	0	43
1223	Betula	B	122	0	41
1224	Betula	B	122	0	44
1225	Betula	B	122	0	41
1226	Betula	B	122	0	42
1227	Betula	B	122	0	42
1228	Betula	B	122	0	43
1229	Betula	B	122	0	45
1230	Betula	B	122	0	42
1231	Betula	B	122	0	43
1232	Betula	B	122	0	41
1233	Betula	B	122	0	44
1234	Betula	B	122	0	45
1235	Betula	B	122	0	41
1236	Betula	B	122	0	44
1237	Betula	B	122	0	45
1238	Betula	B	122	0	43
1239	Betula	B	122	0	42
1240	Betula	B	122	0	43
1241	Betula	B	122	0	41
1242	Betula	B	122	0	45
1243	Betula	B	122	0	41
1244	Betula	B	122	0	42
1245	Betula	B	122	0	44
1246	Betula	B	122	0	44
1247	Betula	B	122	0	42
1248	Betula	B	122	0	42
1249	Betula	B	122	0	45
1250	Betula	B	122	0	43
1251	Betula	B	122	0	43
1252	Betula	B	122	0	43
1253	Betula	B	122	0	41
1254	Betula	B	122	0	45
1255	Betula	B	122	0	41
1256	Betula	B	122	0	44
1257	Betula	B	122	0	42
1258	Betula	B	122	0	42
1259	Betula	B	122	0	43
1260	Betula	B	122	0	45
1261	Betula	B	122	0	44
1262	Betula	B	122	0	44
1263	Betula	B	122	0	45
1264	Betula	B	122	0	45
1265	Betula	B	122	0	44
1266	Betula	B	122	0	45
1267	Betula	B	122	0	43
1268	Betula	B	122	0	41
1269	Betula	B	122	0	41
1270	Betula	B	122	0	42
1271	Betula	B	122	0	44
1272	Betula	B	122	0	45
1273	Betula	B	122	0	41
1274	Betula	B	122	0	41
1275	Betula	B	122	0	42
1276	Betula	B	122	0	43
1277	Betula	B	122	0	42
1278	Betula	B	122	0	43
1279	Betula	B	122	0	44
1280	Betula	B	122	0	42
1281	Betula	B	122	0	43
1282	Betula	B	122	0	45
1283	Betula	B	122	0	41
1284	Betula	B	122	0	44
1285	Betula	B	122	0	44
1286	Betula	B	122	0	41
1287	Betula	B	122	0	42
1288	Betula	B	122	0	43
1289	Betula	B	122	0	43
1290	Betula	B	122	0	44
1291	Betula	B	122	0	42
1292	Betula	B	122	0	44
1293	Betula	B	122	0	45
1294	Betula	B	122	0	45
1295	Betula	B	122	0	43
1296	Betula	B	122	0	45
1297	Betula	B	122	0	45
1298	Betula	B	122	0	41
1299	Betula	B	122	0	41
1300	Betula	B	122	0	42
1301	Crataegus	B	120	1	63	155	35
1302	Crataegus	B	120	1	61	153	33
1303	Crataegus	B	120	1	61	151	31
1304	Crataegus	B	120	1	64	158	38
1305	Crataegus	B	120	1	64	160	40
1306	Crataegus	B	120	1	65	153	33
1307	Crataegus	B	120	1	61	155	35
1308	Crataegus	B	120	0	61
1309	Crataegus	B	120	0	65
1310	Crataegus	B	120	0	62
1311	Crataegus	B	120	0	62
1312	Crataegus	B	120	0	63
1313	Crataegus	B	120	0	64
1314	Crataegus	B	120	0	62
1315	Crataegus	B	120	0	63
1316	Crataegus	B	120	0	63
1317	Crataegus	B	120	0	65
1318	Crataegus	B	120	0	61
1319	Crataegus	B	120	0	64
1320	Crataegus	B	120	0	64
1321	Crataegus	B	120	0	65
1322	Crataegus	B	120	0	61
1323	Crataegus	B	120	0	62
1324	Crataegus	B	120	0	62
1325	Crataegus	B	120	0	62
1326	Crataegus	B	120	0	63
1327	Crataegus	B	120	0	63
1328	Crataegus	B	120	0	64
1329	Crataegus	B	120	0	65
1330	Crataegus	B	120	0	63
1331	Crataegus	B	120	0	61
1332	Crataegus	B	120	0	61
1333	Crataegus	B	120	0	65
1334	Crataegus	B	120	0	64
1335	Crataegus	B	120	0	64
1336	Crataegus	B	120	0	62
1337	Crataegus	B	120	0	65
1338	Crataegus	B	120	0	62
1339	Crataegus	B	120	0	65
1340	Crataegus	B	120	0	61
1341	Crataegus	B	120	0	63
1342	Crataegus	B	120	0	61
1343	Crataegus	B	120	0	61
1344	Crataegus	B	120	0	62
1345	Crataegus	B	120	0	63
1346	Crataegus	B	120	0	63
1347	Crataegus	B	120	0	62
1348	Crataegus	B	120	0	62
1349	Crataegus	B	120	0	63
1350	Crataegus	B	120	0	64
1351	Crataegus	B	120	0	64
1352	Crataegus	B	120	0	64
1353	Crataegus	B	120	0	65
1354	Crataegus	B	120	0	65
1355	Crataegus	B	120	0	65
1356	Crataegus	B	120	0	61
1357	Crataegus	B	120	0	64
1358	Crataegus	B	120	0	65
1359	Crataegus	B	120	0	62
1360	Crataegus	B	120	0	61
1361	Crataegus	B	120	0	61
1362	Crataegus	B	120	0	63
1363	Crataegus	B	120	0	62
1364	Crataegus	B	120	0	63
1365	Crataegus	B	120	0	64
1366	Crataegus	B	120	0	65
1367	Crataegus	B	120	0	61
1368	Crataegus	B	120	0	63
1369	Crataegus	B	120	0	62
1370	Crataegus	B	120	0	64
1371	Crataegus	B	120	0	65
1372	Crataegus	B	120	0	61
1373	Crataegus	B	120	0	64
1374	Crataegus	B	120	0	61
1375	Crataegus	B	120	0	63
1376	Crataegus	B	120	0	62
1377	Crataegus	B	120	0	62
1378	Crataegus	B	120	0	63
1379	Crataegus	B	120	0	65
1380	Crataegus	B	120	0	64
1381	Crataegus	B	120	0	61
1382	Crataegus	B	120	0	63
1383	Crataegus	B	120	0	64
1384	Crataegus	B	120	0	65
1385	Crataegus	B	120	0	64
1386	Crataegus	B	120	0	61
1387	Crataegus	B	120	0	62
1388	Crataegus	B	120	0	62
1389	Crataegus	B	120	0	63
1390	Crataegus	B	120	0	63
1391	Crataegus	B	120	0	64
1392	Crataegus	B	120	0	65
1393	Crataegus	B	120	0	64
1394	Crataegus	B	120	0	65
1395	Crataegus	B	120	0	61
1396	Crataegus	B	120	0	62
1397	Crataegus	B	120	0	65
1398	Crataegus	B	120	0	62
1399	Crataegus	B	120	0	63
1400	Crataegus	B	120	0	65
1401	Malus	B	120	1	81	149	29
1402	Malus	B	120	1	83	151	31
1403	Malus	B	120	1	83	151	31
1404	Malus	B	120	1	84	151	31
1405	Malus	B	120	1	84	153	33
1406	Malus	B	120	1	81	171	51
1407	Malus	B	120	1	84	153	33
1408	Malus	B	120	1	85	151	31
1409	Malus	B	120	1	82	151	31
1410	Malus	B	120	1	82	151	31
1411	Malus	B	120	1	83	153	33
1412	Malus	B	120	1	81	153	33
1413	Malus	B	120	1	83	151	31
1414	Malus	B	120	1	84	153	33
1415	Malus	B	120	1	85	151	31
1416	Malus	B	120	1	85	153	33
1417	Malus	B	120	1	85	151	31
1418	Malus	B	120	1	84	151	31
1419	Malus	B	120	1	81	153	33
1420	Malus	B	120	1	81	171	51
1421	Malus	B	120	1	85	174	54
1422	Malus	B	120	1	82	171	51
1423	Malus	B	120	1	82	171	51
1424	Malus	B	120	0	83
1425	Malus	B	120	0	81
1426	Malus	B	120	0	83
1427	Malus	B	120	0	84
1428	Malus	B	120	0	82
1429	Malus	B	120	0	81
1430	Malus	B	120	0	83
1431	Malus	B	120	0	84
1432	Malus	B	120	0	84
1433	Malus	B	120	0	85
1434	Malus	B	120	0	81
1435	Malus	B	120	0	85
1436	Malus	B	120	0	82
1437	Malus	B	120	0	82
1438	Malus	B	120	0	83
1439	Malus	B	120	0	82
1440	Malus	B	120	0	84
1441	Malus	B	120	0	85
1442	Malus	B	120	0	85
1443	Malus	B	120	0	81
1444	Malus	B	120	0	83
1445	Malus	B	120	0	81
1446	Malus	B	120	0	82
1447	Malus	B	120	0	81
1448	Malus	B	120	0	83
1449	Malus	B	120	0	83
1450	Malus	B	120	0	82
1451	Malus	B	120	0	84
1452	Malus	B	120	0	83
1453	Malus	B	120	0	84
1454	Malus	B	120	0	84
1455	Malus	B	120	0	84
1456	Malus	B	120	0	85
1457	Malus	B	120	0	85
1458	Malus	B	120	0	81
1459	Malus	B	120	0	82
1460	Malus	B	120	0	83
1461	Malus	B	120	0	85
1462	Malus	B	120	0	81
1463	Malus	B	120	0	82
1464	Malus	B	120	0	85
1465	Malus	B	120	0	81
1466	Malus	B	120	0	82
1467	Malus	B	120	0	81
1468	Malus	B	120	0	82
1469	Malus	B	120	0	83
1470	Malus	B	120	0	83
1471	Malus	B	120	0	84
1472	Malus	B	120	0	83
1473	Malus	B	120	0	84
1474	Malus	B	120	0	82
1475	Malus	B	120	0	84
1476	Malus	B	120	0	84
1477	Malus	B	120	0	85
1478	Malus	B	120	0	81
1479	Malus	B	120	0	85
1480	Malus	B	120	0	85
1481	Malus	B	120	0	81
1482	Malus	B	120	0	85
1483	Malus	B	120	0	81
1484	Malus	B	120	0	82
1485	Malus	B	120	0	83
1486	Malus	B	120	0	83
1487	Malus	B	120	0	81
1488	Malus	B	120	0	82
1489	Malus	B	120	0	82
1490	Malus	B	120	0	83
1491	Malus	B	120	0	84
1492	Malus	B	120	0	82
1493	Malus	B	120	0	84
1494	Malus	B	120	0	83
1495	Malus	B	120	0	84
1496	Malus	B	120	0	85
1497	Malus	B	120	0	85
1498	Malus	B	120	0	85
1499	Malus	B	120	0	81
1500	Malus	B	120	0	82
1501	Prunus	B	122	1	104	158	36
1502	Prunus	B	122	1	101	160	38
1503	Prunus	B	122	1	101	164	42
1504	Prunus	B	122	1	105	158	36
1505	Prunus	B	122	1	102	158	36
1506	Prunus	B	122	1	104	158	36
1507	Prunus	B	122	1	101	158	36
1508	Prunus	B	122	1	105	158	36
1509	Prunus	B	122	1	102	158	36
1510	Prunus	B	122	1	103	160	38
1511	Prunus	B	122	1	104	160	38
1512	Prunus	B	122	1	101	162	40
1513	Prunus	B	122	0	102
1514	Prunus	B	122	0	105
1515	Prunus	B	122	0	104
1516	Prunus	B	122	0	101
1517	Prunus	B	122	0	102
1518	Prunus	B	122	0	103
1519	Prunus	B	122	0	102
1520	Prunus	B	122	0	103
1521	Prunus	B	122	0	103
1522	Prunus	B	122	0	103
1523	Prunus	B	122	0	104
1524	Prunus	B	122	0	105
1525	Prunus	B	122	0	104
1526	Prunus	B	122	0	104
1527	Prunus	B	122	0	105
1528	Prunus	B	122	0	104
1529	Prunus	B	122	0	105
1530	Prunus	B	122	0	101
1531	Prunus	B	122	0	105
1532	Prunus	B	122	0	101
1533	Prunus	B	122	0	102
1534	Prunus	B	122	0	101
1535	Prunus	B	122	0	101
1536	Prunus	B	122	0	105
1537	Prunus	B	122	0	102
1538	Prunus	B	122	0	103
1539	Prunus	B	122	0	101
1540	Prunus	B	122	0	102
1541	Prunus	B	122	0	102
1542	Prunus	B	122	0	103
1543	Prunus	B	122	0	102
1544	Prunus	B	122	0	104
1545	Prunus	B	122	0	105
1546	Prunus	B	122	0	103
1547	Prunus	B	122	0	104
1548	Prunus	B	122	0	104
1549	Prunus	B	122	0	101
1550	Prunus	B	122	0	103
1551	Prunus	B	122	0	104
1552	Prunus	B	122	0	105
1553	Prunus	B	122	0	101
1554	Prunus	B	122	0	102
1555	Prunus	B	122	0	103
1556	Prunus	B	122	0	102
1557	Prunus	B	122	0	104
1558	Prunus	B	122	0	105
1559	Prunus	B	122	0	101
1560	Prunus	B	122	0	105
1561	Prunus	B	122	0	103
1562	Prunus	B	122	0	102
1563	Prunus	B	122	0	103
1564	Prunus	B	122	0	101
1565	Prunus	B	122	0	102
1566	Prunus	B	122	0	103
1567	Prunus	B	122	0	103
1568	Prunus	B	122	0	104
1569	Prunus	B	122	0	105
1570	Prunus	B	122	0	104
1571	Prunus	B	122	0	101
1572	Prunus	B	122	0	102
1573	Prunus	B	122	0	103
1574	Prunus	B	122	0	105
1575	Prunus	B	122	0	104
1576	Prunus	B	122	0	104
1577	Prunus	B	122	0	105
1578	Prunus	B	122	0	104
1579	Prunus	B	122	0	105
1580	Prunus	B	122	0	101
1581	Prunus	B	122	0	101
1582	Prunus	B	122	0	105
1583	Prunus	B	122	0	105
1584	Prunus	B	122	0	101
1585	Prunus	B	122	0	102
1586	Prunus	B	122	0	102
1587	Prunus	B	122	0	101
1588	Prunus	B	122	0	102
1589	Prunus	B	122	0	103
1590	Prunus	B	122	0	103
1591	Prunus	B	122	0	104
1592	Prunus	B	122	0	101
1593	Prunus	B	122	0	102
1594	Prunus	B	122	0	103
1595	Prunus	B	122	0	102
1596	Prunus	B	122	0	103
1597	Prunus	B	122	0	103
1598	Prunus	B	122	0	104
1599	Prunus	B	122	0	105
1600	Prunus	B	122	0	105
1601	Quercus	B	137	1	123	158	21
1602	Quercus	B	137	1	123	158	21
1603	Quercus	B	137	1	122	158	21
1604	Quercus	B	137	1	123	160	23
1605	Quercus	B	137	1	124	158	21
1606	Quercus	B	137	0	125
1607	Quercus	B	137	0	121
1608	Quercus	B	137	0	122
1609	Quercus	B	137	0	121
1610	Quercus	B	137	0	122
1611	Quercus	B	137	0	123
1612	Quercus	B	137	0	125
1613	Quercus	B	137	0	123
1614	Quercus	B	137	0	124
1615	Quercus	B	137	0	124
1616	Quercus	B	137	0	124
1617	Quercus	B	137	0	124
1618	Quercus	B	137	0	125
1619	Quercus	B	137	0	121
1620	Quercus	B	137	0	125
1621	Quercus	B	137	0	125
1622	Quercus	B	137	0	121
1623	Quercus	B	137	0	122
1624	Quercus	B	137	0	125
1625	Quercus	B	137	0	123
1626	Quercus	B	137	0	122
1627	Quercus	B	137	0	123
1628	Quercus	B	137	0	121
1629	Quercus	B	137	0	121
1630	Quercus	B	137	0	124
1631	Quercus	B	137	0	121
1632	Quercus	B	137	0	122
1633	Quercus	B	137	0	122
1634	Quercus	B	137	0	122
1635	Quercus	B	137	0	125
1636	Quercus	B	137	0	123
1637	Quercus	B	137	0	121
1638	Quercus	B	137	0	124
1639	Quercus	B	137	0	124
1640	Quercus	B	137	0	125
1641	Quercus	B	137	0	123
1642	Quercus	B	137	0	123
1643	Quercus	B	137	0	124
1644	Quercus	B	137	0	122
1645	Quercus	B	137	0	121
1646	Quercus	B	137	0	125
1647	Quercus	B	137	0	124
1648	Quercus	B	137	0	122
1649	Quercus	B	137	0	125
1650	Quercus	B	137	0	121
1651	Quercus	B	137	0	122
1652	Quercus	B	137	0	125
1653	Quercus	B	137	0	121
1654	Quercus	B	137	0	123
1655	Quercus	B	137	0	121
1656	Quercus	B	137	0	123
1657	Quercus	B	137	0	122
1658	Quercus	B	137	0	122
1659	Quercus	B	137	0	123
1660	Quercus	B	137	0	123
1661	Quercus	B	137	0	124
1662	Quercus	B	137	0	123
1663	Quercus	B	137	0	125
1664	Quercus	B	137	0	124
1665	Quercus	B	137	0	125
1666	Quercus	B	137	0	124
1667	Quercus	B	137	0	121
1668	Quercus	B	137	0	124
1669	Quercus	B	137	0	121
1670	Quercus	B	137	0	124
1671	Quercus	B	137	0	125
1672	Quercus	B	137	0	122
1673	Quercus	B	137	0	123
1674	Quercus	B	137	0	125
1675	Quercus	B	137	0	124
1676	Quercus	B	137	0	122
1677	Quercus	B	137	0	123
1678	Quercus	B	137	0	125
1679	Quercus	B	137	0	121
1680	Quercus	B	137	0	124
1681	Quercus	B	137	0	125
1682	Quercus	B	137	0	121
1683	Quercus	B	137	0	122
1684	Quercus	B	137	0	125
1685	Quercus	B	137	0	123
1686	Quercus	B	137	0	121
1687	Quercus	B	137	0	124
1688	Quercus	B	137	0	122
1689	Quercus	B	137	0	121
1690	Quercus	B	137	0	123
1691	Quercus	B	137	0	125
1692	Quercus	B	137	0	122
1693	Quercus	B	137	0	123
1694	Quercus	B	137	0	124
1695	Quercus	B	137	0	121
1696	Quercus	B	137	0	124
1697	Quercus	B	137	0	122
1698	Quercus	B	137	0	121
1699	Quercus	B	137	0	125
1700	Quercus	B	137	0	122
1701	Salba	B	121	1	143	143	22
1702	Salba	B	121	1	141	143	22
1703	Salba	B	121	1	145	143	22
1704	Salba	B	121	1	145	143	22
1705	Salba	B	121	1	142	143	22
1706	Salba	B	121	1	144	143	22
1707	Salba	B	121	1	145	143	22
1708	Salba	B	121	1	141	145	24
1709	Salba	B	121	1	143	145	24
1710	Salba	B	121	1	142	149	28
1711	Salba	B	121	1	145	149	28
1712	Salba	B	121	1	141	149	28
1713	Salba	B	121	1	141	149	28
1714	Salba	B	121	1	143	149	28
1715	Salba	B	121	1	144	151	30
1716	Salba	B	121	1	145	151	30
1717	Salba	B	121	1	142	151	30
1718	Salba	B	121	1	141	151	30
1719	Salba	B	121	1	144	151	30
1720	Salba	B	121	1	145	151	30
1721	Salba	B	121	1	143	151	30
1722	Salba	B	121	1	142	143	22
1723	Salba	B	121	1	144	143	22
1724	Salba	B	121	1	142	143	22
1725	Salba	B	121	1	143	143	22
1726	Salba	B	121	1	143	143	22
1727	Salba	B	121	1	141	145	24
1728	Salba	B	121	1	142	145	24
1729	Salba	B	121	1	144	145	24
1730	Salba	B	121	1	143	145	24
1731	Salba	B	121	1	145	149	28
1732	Salba	B	121	1	145	149	28
1733	Salba	B	121	1	141	149	28
1734	Salba	B	121	1	141	149	28
1735	Salba	B	121	1	142	149	28
1736	Salba	B	121	1	143	149	28
1737	Salba	B	121	1	144	151	30
1738	Salba	B	121	1	144	151	30
1739	Salba	B	121	1	145	151	30
1740	Salba	B	121	0	141
1741	Salba	B	121	0	142
1742	Salba	B	121	0	145
1743	Salba	B	121	0	144
1744	Salba	B	121	0	143
1745	Salba	B	121	0	141
1746	Salba	B	121	0	141
1747	Salba	B	121	0	144
1748	Salba	B	121	0	145
1749	Salba	B	121	0	145
1750	Salba	B	121	0	141
1751	Salba	B	121	0	142
1752	Salba	B	121	0	143
1753	Salba	B	121	0	141
1754	Salba	B	121	0	142
1755	Salba	B	121	0	143
1756	Salba	B	121	0	142
1757	Salba	B	121	0	144
1758	Salba	B	121	0	144
1759	Salba	B	121	0	145
1760	Salba	B	121	0	141
1761	Salba	B	121	0	142
1762	Salba	B	121	0	142
1763	Salba	B	121	0	145
1764	Salba	B	121	0	143
1765	Salba	B	121	0	141
1766	Salba	B	121	0	144
1767	Salba	B	121	0	142
1768	Salba	B	121	0	143
1769	Salba	B	121	0	143
1770	Salba	B	121	0	142
1771	Salba	B	121	0	143
1772	Salba	B	121	0	145
1773	Salba	B	121	0	143
1774	Salba	B	121	0	141
1775	Salba	B	121	0	142
1776	Salba	B	121	0	144
1777	Salba	B	121	0	144
1778	Salba	B	121	0	145
1779	Salba	B	121	0	144
1780	Salba	B	121	0	141
1781	Salba	B	121	0	142
1782	Salba	B	121	0	145
1783	Salba	B	121	0	145
1784	Salba	B	121	0	143
1785	Salba	B	121	0	141
1786	Salba	B	121	0	143
1787	Salba	B	121	0	144
1788	Salba	B	121	0	142
1789	Salba	B	121	0	145
1790	Salba	B	121	0	141
1791	Salba	B	121	0	143
1792	Salba	B	121	0	142
1793	Salba	B	121	0	144
1794	Salba	B	121	0	144
1795	Salba	B	121	0	141
1796	Salba	B	121	0	144
1797	Salba	B	121	0	145
1798	Salba	B	121	0	142
1799	Salba	B	121	0	143
1800	Salba	B	121	0	144
1801	Scapraea	B	124	1	162	151	27
1802	Scapraea	B	124	1	165	151	27
1803	Scapraea	B	124	1	161	151	27
1804	Scapraea	B	124	1	162	153	29
1805	Scapraea	B	124	1	161	151	27
1806	Scapraea	B	124	1	163	153	29
1807	Scapraea	B	124	1	163	153	29
1808	Scapraea	B	124	1	162	153	29
1809	Scapraea	B	124	1	164	153	29
1810	Scapraea	B	124	1	164	153	29
1811	Scapraea	B	124	1	161	155	31
1812	Scapraea	B	124	0	163
1813	Scapraea	B	124	0	164
1814	Scapraea	B	124	0	165
1815	Scapraea	B	124	0	165
1816	Scapraea	B	124	0	161
1817	Scapraea	B	124	0	165
1818	Scapraea	B	124	0	165
1819	Scapraea	B	124	0	161
1820	Scapraea	B	124	0	162
1821	Scapraea	B	124	0	162
1822	Scapraea	B	124	0	163
1823	Scapraea	B	124	0	163
1824	Scapraea	B	124	0	161
1825	Scapraea	B	124	0	164
1826	Scapraea	B	124	0	164
1827	Scapraea	B	124	0	165
1828	Scapraea	B	124	0	165
1829	Scapraea	B	124	0	161
1830	Scapraea	B	124	0	162
1831	Scapraea	B	124	0	163
1832	Scapraea	B	124	0	162
1833	Scapraea	B	124	0	161
1834	Scapraea	B	124	0	162
1835	Scapraea	B	124	0	163
1836	Scapraea	B	124	0	163
1837	Scapraea	B	124	0	164
1838	Scapraea	B	124	0	164
1839	Scapraea	B	124	0	161
1840	Scapraea	B	124	0	165
1841	Scapraea	B	124	0	161
1842	Scapraea	B	124	0	162
1843	Scapraea	B	124	0	165
1844	Scapraea	B	124	0	162
1845	Scapraea	B	124	0	163
1846	Scapraea	B	124	0	162
1847	Scapraea	B	124	0	161
1848	Scapraea	B	124	0	164
1849	Scapraea	B	124	0	163
1850	Scapraea	B	124	0	165
1851	Scapraea	B	124	0	164
1852	Scapraea	B	124	0	165
1853	Scapraea	B	124	0	163
1854	Scapraea	B	124	0	161
1855	Scapraea	B	124	0	164
1856	Scapraea	B	124	0	162
1857	Scapraea	B	124	0	161
1858	Scapraea	B	124	0	162
1859	Scapraea	B	124	0	162
1860	Scapraea	B	124	0	163
1861	Scapraea	B	124	0	165
1862	Scapraea	B	124	0	164
1863	Scapraea	B	124	0	161
1864	Scapraea	B	124	0	165
1865	Scapraea	B	124	0	163
1866	Scapraea	B	124	0	163
1867	Scapraea	B	124	0	161
1868	Scapraea	B	124	0	164
1869	Scapraea	B	124	0	164
1870	Scapraea	B	124	0	162
1871	Scapraea	B	124	0	162
1872	Scapraea	B	124	0	165
1873	Scapraea	B	124	0	165
1874	Scapraea	B	124	0	164
1875	Scapraea	B	124	0	163
1876	Scapraea	B	124	0	161
1877	Scapraea	B	124	0	164
1878	Scapraea	B	124	0	161
1879	Scapraea	B	124	0	162
1880	Scapraea	B	124	0	165
1881	Scapraea	B	124	0	161
1882	Scapraea	B	124	0	162
1883	Scapraea	B	124	0	165
1884	Scapraea	B	124	0	163
1885	Scapraea	B	124	0	161
1886	Scapraea	B	124	0	162
1887	Scapraea	B	124	0	162
1888	Scapraea	B	124	0	163
1889	Scapraea	B	124	0	163
1890	Scapraea	B	124	0	163
1891	Scapraea	B	124	0	164
1892	Scapraea	B	124	0	163
1893	Scapraea	B	124	0	164
1894	Scapraea	B	124	0	164
1895	Scapraea	B	124	0	164
1896	Scapraea	B	124	0	164
1897	Scapraea	B	124	0	165
1898	Scapraea	B	124	0	165
1899	Scapraea	B	124	0	161
1900	Scapraea	B	124	0	165
1901	Acer	D	123	1	10	167	44
1902	Acer	D	123	1	9	162	39
1903	Acer	D	123	1	8	162	39
1904	Acer	D	123	1	6	164	41
1905	Acer	D	123	1	10	167	44
1906	Acer	D	123	1	9	164	41
1907	Acer	D	123	0	10
1908	Acer	D	123	0	10
1909	Acer	D	123	0	6
1910	Acer	D	123	0	6
1911	Acer	D	123	0	6
1912	Acer	D	123	0	7
1913	Acer	D	123	0	7
1914	Acer	D	123	0	8
1915	Acer	D	123	0	9
1916	Acer	D	123	0	7
1917	Acer	D	123	0	8
1918	Acer	D	123	0	10
1919	Acer	D	123	0	6
1920	Acer	D	123	0	9
1921	Acer	D	123	0	10
1922	Acer	D	123	0	7
1923	Acer	D	123	0	6
1924	Acer	D	123	0	7
1925	Acer	D	123	0	6
1926	Acer	D	123	0	8
1927	Acer	D	123	0	8
1928	Acer	D	123	0	8
1929	Acer	D	123	0	9
1930	Acer	D	123	0	7
1931	Acer	D	123	0	9
1932	Acer	D	123	0	10
1933	Acer	D	123	0	10
1934	Acer	D	123	0	6
1935	Acer	D	123	0	7
1936	Acer	D	123	0	8
1937	Acer	D	123	0	9
1938	Acer	D	123	0	10
1939	Acer	D	123	0	6
1940	Acer	D	123	0	9
1941	Acer	D	123	0	7
1942	Acer	D	123	0	6
1943	Acer	D	123	0	8
1944	Acer	D	123	0	7
1945	Acer	D	123	0	9
1946	Acer	D	123	0	8
1947	Acer	D	123	0	8
1948	Acer	D	123	0	9
1949	Acer	D	123	0	10
1950	Acer	D	123	0	10
1951	Acer	D	123	0	6
1952	Acer	D	123	0	10
1953	Acer	D	123	0	9
1954	Acer	D	123	0	7
1955	Acer	D	123	0	6
1956	Acer	D	123	0	10
1957	Acer	D	123	0	6
1958	Acer	D	123	0	8
1959	Acer	D	123	0	9
1960	Acer	D	123	0	7
1961	Acer	D	123	0	6
1962	Acer	D	123	0	8
1963	Acer	D	123	0	7
1964	Acer	D	123	0	8
1965	Acer	D	123	0	10
1966	Acer	D	123	0	7
1967	Acer	D	123	0	6
1968	Acer	D	123	0	7
1969	Acer	D	123	0	9
1970	Acer	D	123	0	10
1971	Acer	D	123	0	8
1972	Acer	D	123	0	9
1973	Acer	D	123	0	9
1974	Acer	D	123	0	8
1975	Acer	D	123	0	10
1976	Acer	D	123	0	9
1977	Acer	D	123	0	6
1978	Acer	D	123	0	7
1979	Acer	D	123	0	10
1980	Acer	D	123	0	6
1981	Acer	D	123	0	10
1982	Acer	D	123	0	6
1983	Acer	D	123	0	7
1984	Acer	D	123	0	8
1985	Acer	D	123	0	8
1986	Acer	D	123	0	6
1987	Acer	D	123	0	7
1988	Acer	D	123	0	9
1989	Acer	D	123	0	7
1990	Acer	D	123	0	9
1991	Acer	D	123	0	7
1992	Acer	D	123	0	10
1993	Acer	D	123	0	6
1994	Acer	D	123	0	8
1995	Acer	D	123	0	8
1996	Acer	D	123	0	8
1997	Acer	D	123	0	9
1998	Acer	D	123	0	9
1999	Acer	D	123	0	7
2000	Acer	D	123	0	10
2001	Alnus	D	122	1	30	164	42
2002	Alnus	D	122	1	27	160	38
2003	Alnus	D	122	0	28
2004	Alnus	D	122	0	29
2005	Alnus	D	122	0	27
2006	Alnus	D	122	0	26
2007	Alnus	D	122	0	27
2008	Alnus	D	122	0	28
2009	Alnus	D	122	0	30
2010	Alnus	D	122	0	28
2011	Alnus	D	122	0	29
2012	Alnus	D	122	0	26
2013	Alnus	D	122	0	26
2014	Alnus	D	122	0	30
2015	Alnus	D	122	0	29
2016	Alnus	D	122	0	30
2017	Alnus	D	122	0	26
2018	Alnus	D	122	0	26
2019	Alnus	D	122	0	27
2020	Alnus	D	122	0	27
2021	Alnus	D	122	0	30
2022	Alnus	D	122	0	27
2023	Alnus	D	122	0	28
2024	Alnus	D	122	0	26
2025	Alnus	D	122	0	27
2026	Alnus	D	122	0	27
2027	Alnus	D	122	0	28
2028	Alnus	D	122	0	28
2029	Alnus	D	122	0	29
2030	Alnus	D	122	0	28
2031	Alnus	D	122	0	29
2032	Alnus	D	122	0	28
2033	Alnus	D	122	0	30
2034	Alnus	D	122	0	26
2035	Alnus	D	122	0	29
2036	Alnus	D	122	0	29
2037	Alnus	D	122	0	30
2038	Alnus	D	122	0	26
2039	Alnus	D	122	0	27
2040	Alnus	D	122	0	29
2041	Alnus	D	122	0	30
2042	Alnus	D	122	0	30
2043	Alnus	D	122	0	28
2044	Alnus	D	122	0	29
2045	Alnus	D	122	0	30
2046	Alnus	D	122	0	26
2047	Alnus	D	122	0	27
2048	Alnus	D	122	0	28
2049	Alnus	D	122	0	27
2050	Alnus	D	122	0	26
2051	Alnus	D	122	0	29
2052	Alnus	D	122	0	28
2053	Alnus	D	122	0	26
2054	Alnus	D	122	0	30
2055	Alnus	D	122	0	27
2056	Alnus	D	122	0	28
2057	Alnus	D	122	0	27
2058	Alnus	D	122	0	30
2059	Alnus	D	122	0	26
2060	Alnus	D	122	0	26
2061	Alnus	D	122	0	28
2062	Alnus	D	122	0	29
2063	Alnus	D	122	0	27
2064	Alnus	D	122	0	29
2065	Alnus	D	122	0	27
2066	Alnus	D	122	0	30
2067	Alnus	D	122	0	29
2068	Alnus	D	122	0	30
2069	Alnus	D	122	0	28
2070	Alnus	D	122	0	26
2071	Alnus	D	122	0	30
2072	Alnus	D	122	0	26
2073	Alnus	D	122	0	26
2074	Alnus	D	122	0	29
2075	Alnus	D	122	0	27
2076	Alnus	D	122	0	28
2077	Alnus	D	122	0	29
2078	Alnus	D	122	0	30
2079	Alnus	D	122	0	27
2080	Alnus	D	122	0	28
2081	Alnus	D	122	0	30
2082	Alnus	D	122	0	29
2083	Alnus	D	122	0	30
2084	Alnus	D	122	0	27
2085	Alnus	D	122	0	28
2086	Alnus	D	122	0	26
2087	Alnus	D	122	0	28
2088	Alnus	D	122	0	29
2089	Alnus	D	122	0	26
2090	Alnus	D	122	0	26
2091	Alnus	D	122	0	27
2092	Alnus	D	122	0	28
2093	Alnus	D	122	0	30
2094	Alnus	D	122	0	26
2095	Alnus	D	122	0	27
2096	Alnus	D	122	0	28
2097	Alnus	D	122	0	29
2098	Alnus	D	122	0	29
2099	Alnus	D	122	0	29
2100	Alnus	D	122	0	30
2101	Betula	D	122	1	50	155	33
2102	Betula	D	122	1	46	155	33
2103	Betula	D	122	1	47	158	36
2104	Betula	D	122	1	46	155	33
2105	Betula	D	122	1	46	153	31
2106	Betula	D	122	1	48	155	33
2107	Betula	D	122	1	50	158	36
2108	Betula	D	122	1	47	158	36
2109	Betula	D	122	1	48	153	31
2110	Betula	D	122	1	49	158	36
2111	Betula	D	122	1	46	158	36
2112	Betula	D	122	1	47	155	33
2113	Betula	D	122	1	47	158	36
2114	Betula	D	122	1	50	153	31
2115	Betula	D	122	1	46	158	36
2116	Betula	D	122	1	50	158	36
2117	Betula	D	122	1	47	153	31
2118	Betula	D	122	1	48	153	31
2119	Betula	D	122	1	46	158	36
2120	Betula	D	122	1	48	155	33
2121	Betula	D	122	1	49	158	36
2122	Betula	D	122	1	47	155	33
2123	Betula	D	122	1	49	155	33
2124	Betula	D	122	1	48	153	31
2125	Betula	D	122	1	49	153	31
2126	Betula	D	122	1	50	155	33
2127	Betula	D	122	1	50	158	36
2128	Betula	D	122	1	49	158	36
2129	Betula	D	122	1	50	153	31
2130	Betula	D	122	1	48	158	36
2131	Betula	D	122	0	49
2132	Betula	D	122	0	50
2133	Betula	D	122	0	46
2134	Betula	D	122	0	46
2135	Betula	D	122	0	50
2136	Betula	D	122	0	46
2137	Betula	D	122	0	47
2138	Betula	D	122	0	46
2139	Betula	D	122	0	47
2140	Betula	D	122	0	48
2141	Betula	D	122	0	48
2142	Betula	D	122	0	49
2143	Betula	D	122	0	50
2144	Betula	D	122	0	47
2145	Betula	D	122	0	47
2146	Betula	D	122	0	46
2147	Betula	D	122	0	49
2148	Betula	D	122	0	48
2149	Betula	D	122	0	50
2150	Betula	D	122	0	47
2151	Betula	D	122	0	49
2152	Betula	D	122	0	46
2153	Betula	D	122	0	47
2154	Betula	D	122	0	50
2155	Betula	D	122	0	48
2156	Betula	D	122	0	46
2157	Betula	D	122	0	47
2158	Betula	D	122	0	48
2159	Betula	D	122	0	46
2160	Betula	D	122	0	48
2161	Betula	D	122	0	49
2162	Betula	D	122	0	49
2163	Betula	D	122	0	47
2164	Betula	D	122	0	49
2165	Betula	D	122	0	50
2166	Betula	D	122	0	50
2167	Betula	D	122	0	46
2168	Betula	D	122	0	46
2169	Betula	D	122	0	50
2170	Betula	D	122	0	47
2171	Betula	D	122	0	48
2172	Betula	D	122	0	48
2173	Betula	D	122	0	49
2174	Betula	D	122	0	50
2175	Betula	D	122	0	47
2176	Betula	D	122	0	49
2177	Betula	D	122	0	50
2178	Betula	D	122	0	46
2179	Betula	D	122	0	48
2180	Betula	D	122	0	47
2181	Betula	D	122	0	49
2182	Betula	D	122	0	46
2183	Betula	D	122	0	50
2184	Betula	D	122	0	46
2185	Betula	D	122	0	48
2186	Betula	D	122	0	46
2187	Betula	D	122	0	47
2188	Betula	D	122	0	48
2189	Betula	D	122	0	49
2190	Betula	D	122	0	49
2191	Betula	D	122	0	47
2192	Betula	D	122	0	47
2193	Betula	D	122	0	50
2194	Betula	D	122	0	48
2195	Betula	D	122	0	48
2196	Betula	D	122	0	48
2197	Betula	D	122	0	49
2198	Betula	D	122	0	49
2199	Betula	D	122	0	49
2200	Betula	D	122	0	50
2201	Crataegus	D	120	1	68	162	42
2202	Crataegus	D	120	1	70	164	44
2203	Crataegus	D	120	1	66	167	47
2204	Crataegus	D	120	0	67
2205	Crataegus	D	120	0	67
2206	Crataegus	D	120	0	68
2207	Crataegus	D	120	0	69
2208	Crataegus	D	120	0	68
2209	Crataegus	D	120	0	69
2210	Crataegus	D	120	0	66
2211	Crataegus	D	120	0	70
2212	Crataegus	D	120	0	70
2213	Crataegus	D	120	0	70
2214	Crataegus	D	120	0	66
2215	Crataegus	D	120	0	66
2216	Crataegus	D	120	0	67
2217	Crataegus	D	120	0	66
2218	Crataegus	D	120	0	67
2219	Crataegus	D	120	0	69
2220	Crataegus	D	120	0	68
2221	Crataegus	D	120	0	70
2222	Crataegus	D	120	0	67
2223	Crataegus	D	120	0	66
2224	Crataegus	D	120	0	67
2225	Crataegus	D	120	0	68
2226	Crataegus	D	120	0	69
2227	Crataegus	D	120	0	69
2228	Crataegus	D	120	0	70
2229	Crataegus	D	120	0	68
2230	Crataegus	D	120	0	68
2231	Crataegus	D	120	0	67
2232	Crataegus	D	120	0	68
2233	Crataegus	D	120	0	70
2234	Crataegus	D	120	0	66
2235	Crataegus	D	120	0	67
2236	Crataegus	D	120	0	69
2237	Crataegus	D	120	0	70
2238	Crataegus	D	120	0	69
2239	Crataegus	D	120	0	69
2240	Crataegus	D	120	0	70
2241	Crataegus	D	120	0	66
2242	Crataegus	D	120	0	67
2243	Crataegus	D	120	0	66
2244	Crataegus	D	120	0	67
2245	Crataegus	D	120	0	66
2246	Crataegus	D	120	0	70
2247	Crataegus	D	120	0	68
2248	Crataegus	D	120	0	67
2249	Crataegus	D	120	0	68
2250	Crataegus	D	120	0	69
2251	Crataegus	D	120	0	68
2252	Crataegus	D	120	0	69
2253	Crataegus	D	120	0	68
2254	Crataegus	D	120	0	69
2255	Crataegus	D	120	0	66
2256	Crataegus	D	120	0	69
2257	Crataegus	D	120	0	70
2258	Crataegus	D	120	0	70
2259	Crataegus	D	120	0	67
2260	Crataegus	D	120	0	68
2261	Crataegus	D	120	0	70
2262	Crataegus	D	120	0	66
2263	Crataegus	D	120	0	66
2264	Crataegus	D	120	0	67
2265	Crataegus	D	120	0	70
2266	Crataegus	D	120	0	68
2267	Crataegus	D	120	0	67
2268	Crataegus	D	120	0	66
2269	Crataegus	D	120	0	69
2270	Crataegus	D	120	0	68
2271	Crataegus	D	120	0	69
2272	Crataegus	D	120	0	66
2273	Crataegus	D	120	0	70
2274	Crataegus	D	120	0	66
2275	Crataegus	D	120	0	67
2276	Crataegus	D	120	0	69
2277	Crataegus	D	120	0	67
2278	Crataegus	D	120	0	68
2279	Crataegus	D	120	0	67
2280	Crataegus	D	120	0	68
2281	Crataegus	D	120	0	70
2282	Crataegus	D	120	0	66
2283	Crataegus	D	120	0	70
2284	Crataegus	D	120	0	69
2285	Crataegus	D	120	0	69
2286	Crataegus	D	120	0	70
2287	Crataegus	D	120	0	70
2288	Crataegus	D	120	0	66
2289	Crataegus	D	120	0	67
2290	Crataegus	D	120	0	68
2291	Crataegus	D	120	0	68
2292	Crataegus	D	120	0	69
2293	Crataegus	D	120	0	70
2294	Crataegus	D	120	0	66
2295	Crataegus	D	120	0	66
2296	Crataegus	D	120	0	67
2297	Crataegus	D	120	0	68
2298	Crataegus	D	120	0	67
2299	Crataegus	D	120	0	69
2300	Crataegus	D	120	0	69
2301	Malus	D	120	1	86	158	38
2302	Malus	D	120	1	87	160	40
2303	Malus	D	120	1	86	162	42
2304	Malus	D	120	1	87	160	40
2305	Malus	D	120	1	88	158	38
2306	Malus	D	120	1	87	158	38
2307	Malus	D	120	1	86	158	38
2308	Malus	D	120	1	89	158	38
2309	Malus	D	120	1	88	160	40
2310	Malus	D	120	1	88	160	40
2311	Malus	D	120	1	87	158	38
2312	Malus	D	120	1	88	158	38
2313	Malus	D	120	1	89	158	38
2314	Malus	D	120	1	89	160	40
2315	Malus	D	120	1	88	160	40
2316	Malus	D	120	1	90	160	40
2317	Malus	D	120	1	86	160	40
2318	Malus	D	120	1	89	158	38
2319	Malus	D	120	1	89	160	40
2320	Malus	D	120	1	90	174	54
2321	Malus	D	120	0	90
2322	Malus	D	120	0	86
2323	Malus	D	120	0	90
2324	Malus	D	120	0	87
2325	Malus	D	120	0	88
2326	Malus	D	120	0	86
2327	Malus	D	120	0	87
2328	Malus	D	120	0	90
2329	Malus	D	120	0	86
2330	Malus	D	120	0	87
2331	Malus	D	120	0	87
2332	Malus	D	120	0	89
2333	Malus	D	120	0	88
2334	Malus	D	120	0	88
2335	Malus	D	120	0	88
2336	Malus	D	120	0	89
2337	Malus	D	120	0	86
2338	Malus	D	120	0	87
2339	Malus	D	120	0	88
2340	Malus	D	120	0	89
2341	Malus	D	120	0	90
2342	Malus	D	120	0	86
2343	Malus	D	120	0	89
2344	Malus	D	120	0	89
2345	Malus	D	120	0	90
2346	Malus	D	120	0	90
2347	Malus	D	120	0	87
2348	Malus	D	120	0	90
2349	Malus	D	120	0	86
2350	Malus	D	120	0	86
2351	Malus	D	120	0	87
2352	Malus	D	120	0	88
2353	Malus	D	120	0	89
2354	Malus	D	120	0	87
2355	Malus	D	120	0	86
2356	Malus	D	120	0	87
2357	Malus	D	120	0	90
2358	Malus	D	120	0	86
2359	Malus	D	120	0	87
2360	Malus	D	120	0	88
2361	Malus	D	120	0	88
2362	Malus	D	120	0	89
2363	Malus	D	120	0	90
2364	Malus	D	120	0	89
2365	Malus	D	120	0	88
2366	Malus	D	120	0	90
2367	Malus	D	120	0	88
2368	Malus	D	120	0	89
2369	Malus	D	120	0	90
2370	Malus	D	120	0	86
2371	Malus	D	120	0	90
2372	Malus	D	120	0	86
2373	Malus	D	120	0	87
2374	Malus	D	120	0	87
2375	Malus	D	120	0	88
2376	Malus	D	120	0	86
2377	Malus	D	120	0	88
2378	Malus	D	120	0	89
2379	Malus	D	120	0	87
2380	Malus	D	120	0	86
2381	Malus	D	120	0	87
2382	Malus	D	120	0	89
2383	Malus	D	120	0	88
2384	Malus	D	120	0	90
2385	Malus	D	120	0	88
2386	Malus	D	120	0	89
2387	Malus	D	120	0	90
2388	Malus	D	120	0	86
2389	Malus	D	120	0	89
2390	Malus	D	120	0	87
2391	Malus	D	120	0	90
2392	Malus	D	120	0	89
2393	Malus	D	120	0	90
2394	Malus	D	120	0	90
2395	Malus	D	120	0	86
2396	Malus	D	120	0	88
2397	Malus	D	120	0	89
2398	Malus	D	120	0	90
2399	Malus	D	120	0	86
2400	Malus	D	120	0	87
2401	Prunus	D	122	1	108	177	55
2402	Prunus	D	122	1	108	171	49
2403	Prunus	D	122	0	110
2404	Prunus	D	122	0	109
2405	Prunus	D	122	0	108
2406	Prunus	D	122	0	109
2407	Prunus	D	122	0	110
2408	Prunus	D	122	0	106
2409	Prunus	D	122	0	106
2410	Prunus	D	122	0	109
2411	Prunus	D	122	0	106
2412	Prunus	D	122	0	107
2413	Prunus	D	122	0	110
2414	Prunus	D	122	0	108
2415	Prunus	D	122	0	107
2416	Prunus	D	122	0	106
2417	Prunus	D	122	0	107
2418	Prunus	D	122	0	107
2419	Prunus	D	122	0	109
2420	Prunus	D	122	0	108
2421	Prunus	D	122	0	110
2422	Prunus	D	122	0	106
2423	Prunus	D	122	0	108
2424	Prunus	D	122	0	109
2425	Prunus	D	122	0	110
2426	Prunus	D	122	0	107
2427	Prunus	D	122	0	108
2428	Prunus	D	122	0	110
2429	Prunus	D	122	0	108
2430	Prunus	D	122	0	109
2431	Prunus	D	122	0	109
2432	Prunus	D	122	0	109
2433	Prunus	D	122	0	106
2434	Prunus	D	122	0	110
2435	Prunus	D	122	0	110
2436	Prunus	D	122	0	106
2437	Prunus	D	122	0	107
2438	Prunus	D	122	0	110
2439	Prunus	D	122	0	108
2440	Prunus	D	122	0	109
2441	Prunus	D	122	0	106
2442	Prunus	D	122	0	107
2443	Prunus	D	122	0	107
2444	Prunus	D	122	0	108
2445	Prunus	D	122	0	108
2446	Prunus	D	122	0	106
2447	Prunus	D	122	0	110
2448	Prunus	D	122	0	109
2449	Prunus	D	122	0	106
2450	Prunus	D	122	0	107
2451	Prunus	D	122	0	108
2452	Prunus	D	122	0	109
2453	Prunus	D	122	0	110
2454	Prunus	D	122	0	106
2455	Prunus	D	122	0	107
2456	Prunus	D	122	0	107
2457	Prunus	D	122	0	106
2458	Prunus	D	122	0	107
2459	Prunus	D	122	0	110
2460	Prunus	D	122	0	108
2461	Prunus	D	122	0	109
2462	Prunus	D	122	0	108
2463	Prunus	D	122	0	109
2464	Prunus	D	122	0	108
2465	Prunus	D	122	0	110
2466	Prunus	D	122	0	110
2467	Prunus	D	122	0	106
2468	Prunus	D	122	0	109
2469	Prunus	D	122	0	106
2470	Prunus	D	122	0	107
2471	Prunus	D	122	0	108
2472	Prunus	D	122	0	110
2473	Prunus	D	122	0	106
2474	Prunus	D	122	0	107
2475	Prunus	D	122	0	108
2476	Prunus	D	122	0	106
2477	Prunus	D	122	0	109
2478	Prunus	D	122	0	107
2479	Prunus	D	122	0	107
2480	Prunus	D	122	0	108
2481	Prunus	D	122	0	110
2482	Prunus	D	122	0	108
2483	Prunus	D	122	0	109
2484	Prunus	D	122	0	109
2485	Prunus	D	122	0	109
2486	Prunus	D	122	0	110
2487	Prunus	D	122	0	110
2488	Prunus	D	122	0	109
2489	Prunus	D	122	0	110
2490	Prunus	D	122	0	106
2491	Prunus	D	122	0	106
2492	Prunus	D	122	0	107
2493	Prunus	D	122	0	106
2494	Prunus	D	122	0	108
2495	Prunus	D	122	0	107
2496	Prunus	D	122	0	106
2497	Prunus	D	122	0	110
2498	Prunus	D	122	0	107
2499	Prunus	D	122	0	107
2500	Prunus	D	122	0	109
2501	Quercus	D	137	1	129	155	18
2502	Quercus	D	137	1	126	158	21
2503	Quercus	D	137	1	126	158	21
2504	Quercus	D	137	1	126	155	18
2505	Quercus	D	137	1	127	155	18
2506	Quercus	D	137	1	130	158	21
2507	Quercus	D	137	1	130	160	23
2508	Quercus	D	137	1	128	155	18
2509	Quercus	D	137	1	126	158	21
2510	Quercus	D	137	1	127	158	21
2511	Quercus	D	137	1	129	158	21
2512	Quercus	D	137	1	127	155	18
2513	Quercus	D	137	0	126
2514	Quercus	D	137	0	127
2515	Quercus	D	137	0	130
2516	Quercus	D	137	0	126
2517	Quercus	D	137	0	128
2518	Quercus	D	137	0	128
2519	Quercus	D	137	0	129
2520	Quercus	D	137	0	127
2521	Quercus	D	137	0	129
2522	Quercus	D	137	0	127
2523	Quercus	D	137	0	130
2524	Quercus	D	137	0	128
2525	Quercus	D	137	0	128
2526	Quercus	D	137	0	130
2527	Quercus	D	137	0	129
2528	Quercus	D	137	0	129
2529	Quercus	D	137	0	126
2530	Quercus	D	137	0	130
2531	Quercus	D	137	0	126
2532	Quercus	D	137	0	126
2533	Quercus	D	137	0	128
2534	Quercus	D	137	0	127
2535	Quercus	D	137	0	128
2536	Quercus	D	137	0	129
2537	Quercus	D	137	0	130
2538	Quercus	D	137	0	127
2539	Quercus	D	137	0	128
2540	Quercus	D	137	0	130
2541	Quercus	D	137	0	126
2542	Quercus	D	137	0	129
2543	Quercus	D	137	0	126
2544	Quercus	D	137	0	130
2545	Quercus	D	137	0	127
2546	Quercus	D	137	0	127
2547	Quercus	D	137	0	127
2548	Quercus	D	137	0	129
2549	Quercus	D	137	0	126
2550	Quercus	D	137	0	128
2551	Quercus	D	137	0	127
2552	Quercus	D	137	0	129
2553	Quercus	D	137	0	128
2554	Quercus	D	137	0	130
2555	Quercus	D	137	0	129
2556	Quercus	D	137	0	130
2557	Quercus	D	137	0	128
2558	Quercus	D	137	0	128
2559	Quercus	D	137	0	129
2560	Quercus	D	137	0	126
2561	Quercus	D	137	0	130
2562	Quercus	D	137	0	127
2563	Quercus	D	137	0	126
2564	Quercus	D	137	0	130
2565	Quercus	D	137	0	126
2566	Quercus	D	137	0	128
2567	Quercus	D	137	0	129
2568	Quercus	D	137	0	126
2569	Quercus	D	137	0	127
2570	Quercus	D	137	0	128
2571	Quercus	D	137	0	129
2572	Quercus	D	137	0	130
2573	Quercus	D	137	0	126
2574	Quercus	D	137	0	127
2575	Quercus	D	137	0	130
2576	Quercus	D	137	0	127
2577	Quercus	D	137	0	128
2578	Quercus	D	137	0	127
2579	Quercus	D	137	0	128
2580	Quercus	D	137	0	129
2581	Quercus	D	137	0	130
2582	Quercus	D	137	0	126
2583	Quercus	D	137	0	129
2584	Quercus	D	137	0	127
2585	Quercus	D	137	0	129
2586	Quercus	D	137	0	128
2587	Quercus	D	137	0	130
2588	Quercus	D	137	0	126
2589	Quercus	D	137	0	130
2590	Quercus	D	137	0	128
2591	Quercus	D	137	0	129
2592	Quercus	D	137	0	129
2593	Quercus	D	137	0	127
2594	Quercus	D	137	0	126
2595	Quercus	D	137	0	130
2596	Quercus	D	137	0	128
2597	Quercus	D	137	0	129
2598	Quercus	D	137	0	127
2599	Quercus	D	137	0	130
2600	Quercus	D	137	0	128
2601	Salba	D	121	1	150	153	32
2602	Salba	D	121	1	146	153	32
2603	Salba	D	121	1	146	153	32
2604	Salba	D	121	1	147	153	32
2605	Salba	D	121	1	150	153	32
2606	Salba	D	121	1	147	153	32
2607	Salba	D	121	1	148	153	32
2608	Salba	D	121	1	148	153	32
2609	Salba	D	121	1	149	155	34
2610	Salba	D	121	1	149	155	34
2611	Salba	D	121	1	150	155	34
2612	Salba	D	121	1	147	155	34
2613	Salba	D	121	1	148	155	34
2614	Salba	D	121	1	150	155	34
2615	Salba	D	121	1	146	155	34
2616	Salba	D	121	1	146	155	34
2617	Salba	D	121	1	149	155	34
2618	Salba	D	121	1	146	155	34
2619	Salba	D	121	1	147	158	37
2620	Salba	D	121	1	150	158	37
2621	Salba	D	121	1	146	158	37
2622	Salba	D	121	1	148	158	37
2623	Salba	D	121	1	147	158	37
2624	Salba	D	121	1	149	158	37
2625	Salba	D	121	1	148	158	37
2626	Salba	D	121	1	147	158	37
2627	Salba	D	121	1	150	158	37
2628	Salba	D	121	1	149	160	39
2629	Salba	D	121	1	147	160	39
2630	Salba	D	121	1	150	153	32
2631	Salba	D	121	1	146	153	32
2632	Salba	D	121	1	147	155	34
2633	Salba	D	121	1	149	155	34
2634	Salba	D	121	1	150	155	34
2635	Salba	D	121	1	148	153	32
2636	Salba	D	121	1	148	158	37
2637	Salba	D	121	1	148	155	34
2638	Salba	D	121	1	146	153	32
2639	Salba	D	121	1	146	155	34
2640	Salba	D	121	1	147	153	32
2641	Salba	D	121	1	149	155	34
2642	Salba	D	121	1	149	155	34
2643	Salba	D	121	1	147	158	37
2644	Salba	D	121	1	149	155	34
2645	Salba	D	121	1	148	158	37
2646	Salba	D	121	1	148	158	37
2647	Salba	D	121	1	149	158	37
2648	Salba	D	121	1	150	155	34
2649	Salba	D	121	1	150	155	34
2650	Salba	D	121	1	150	158	37
2651	Salba	D	121	1	149	153	32
2652	Salba	D	121	1	150	153	32
2653	Salba	D	121	1	146	153	32
2654	Salba	D	121	1	146	158	37
2655	Salba	D	121	1	147	158	37
2656	Salba	D	121	1	146	158	37
2657	Salba	D	121	1	150	158	37
2658	Salba	D	121	0	147
2659	Salba	D	121	0	147
2660	Salba	D	121	0	148
2661	Salba	D	121	0	146
2662	Salba	D	121	0	148
2663	Salba	D	121	0	149
2664	Salba	D	121	0	147
2665	Salba	D	121	0	149
2666	Salba	D	121	0	146
2667	Salba	D	121	0	150
2668	Salba	D	121	0	150
2669	Salba	D	121	0	148
2670	Salba	D	121	0	148
2671	Salba	D	121	0	146
2672	Salba	D	121	0	147
2673	Salba	D	121	0	149
2674	Salba	D	121	0	148
2675	Salba	D	121	0	146
2676	Salba	D	121	0	150
2677	Salba	D	121	0	147
2678	Salba	D	121	0	146
2679	Salba	D	121	0	147
2680	Salba	D	121	0	149
2681	Salba	D	121	0	147
2682	Salba	D	121	0	149
2683	Salba	D	121	0	148
2684	Salba	D	121	0	148
2685	Salba	D	121	0	149
2686	Salba	D	121	0	150
2687	Salba	D	121	0	146
2688	Salba	D	121	0	150
2689	Salba	D	121	0	149
2690	Salba	D	121	0	146
2691	Salba	D	121	0	150
2692	Salba	D	121	0	150
2693	Salba	D	121	0	148
2694	Salba	D	121	0	147
2695	Salba	D	121	0	148
2696	Salba	D	121	0	149
2697	Salba	D	121	0	149
2698	Salba	D	121	0	146
2699	Salba	D	121	0	147
2700	Salba	D	121	0	148
2701	Scapraea	D	124	1	166	153	29
2702	Scapraea	D	124	1	170	153	29
2703	Scapraea	D	124	1	166	155	31
2704	Scapraea	D	124	1	168	155	31
2705	Scapraea	D	124	1	167	158	34
2706	Scapraea	D	124	1	168	158	34
2707	Scapraea	D	124	1	170	160	36
2708	Scapraea	D	124	1	166	162	38
2709	Scapraea	D	124	1	167	162	38
2710	Scapraea	D	124	1	169	162	38
2711	Scapraea	D	124	1	170	164	40
2712	Scapraea	D	124	1	167	158	34
2713	Scapraea	D	124	1	169	162	38
2714	Scapraea	D	124	1	170	158	34
2715	Scapraea	D	124	1	168	158	34
2716	Scapraea	D	124	1	168	158	34
2717	Scapraea	D	124	1	166	158	34
2718	Scapraea	D	124	1	167	162	38
2719	Scapraea	D	124	1	167	158	34
2720	Scapraea	D	124	1	169	164	40
2721	Scapraea	D	124	1	169	158	34
2722	Scapraea	D	124	1	166	158	34
2723	Scapraea	D	124	0	168
2724	Scapraea	D	124	0	169
2725	Scapraea	D	124	0	170
2726	Scapraea	D	124	0	168
2727	Scapraea	D	124	0	166
2728	Scapraea	D	124	0	170
2729	Scapraea	D	124	0	166
2730	Scapraea	D	124	0	170
2731	Scapraea	D	124	0	166
2732	Scapraea	D	124	0	167
2733	Scapraea	D	124	0	167
2734	Scapraea	D	124	0	167
2735	Scapraea	D	124	0	168
2736	Scapraea	D	124	0	168
2737	Scapraea	D	124	0	168
2738	Scapraea	D	124	0	169
2739	Scapraea	D	124	0	169
2740	Scapraea	D	124	0	170
2741	Scapraea	D	124	0	169
2742	Scapraea	D	124	0	170
2743	Scapraea	D	124	0	169
2744	Scapraea	D	124	0	166
2745	Scapraea	D	124	0	166
2746	Scapraea	D	124	0	170
2747	Scapraea	D	124	0	167
2748	Scapraea	D	124	0	166
2749	Scapraea	D	124	0	167
2750	Scapraea	D	124	0	167
2751	Scapraea	D	124	0	167
2752	Scapraea	D	124	0	168
2753	Scapraea	D	124	0	169
2754	Scapraea	D	124	0	170
2755	Scapraea	D	124	0	168
2756	Scapraea	D	124	0	168
2757	Scapraea	D	124	0	166
2758	Scapraea	D	124	0	169
2759	Scapraea	D	124	0	170
2760	Scapraea	D	124	0	167
2761	Scapraea	D	124	0	166
2762	Scapraea	D	124	0	167
2763	Scapraea	D	124	0	168
2764	Scapraea	D	124	0	168
2765	Scapraea	D	124	0	169
2766	Scapraea	D	124	0	169
2767	Scapraea	D	124	0	168
2768	Scapraea	D	124	0	169
2769	Scapraea	D	124	0	170
2770	Scapraea	D	124	0	166
2771	Scapraea	D	124	0	167
2772	Scapraea	D	124	0	170
2773	Scapraea	D	124	0	170
2774	Scapraea	D	124	0	170
2775	Scapraea	D	124	0	166
2776	Scapraea	D	124	0	166
2777	Scapraea	D	124	0	169
2778	Scapraea	D	124	0	170
2779	Scapraea	D	124	0	166
2780	Scapraea	D	124	0	167
2781	Scapraea	D	124	0	168
2782	Scapraea	D	124	0	167
2783	Scapraea	D	124	0	168
2784	Scapraea	D	124	0	167
2785	Scapraea	D	124	0	169
2786	Scapraea	D	124	0	170
2787	Scapraea	D	124	0	168
2788	Scapraea	D	124	0	166
2789	Scapraea	D	124	0	169
2790	Scapraea	D	124	0	169
2791	Scapraea	D	124	0	168
2792	Scapraea	D	124	0	170
2793	Scapraea	D	124	0	166
2794	Scapraea	D	124	0	166
2795	Scapraea	D	124	0	169
2796	Scapraea	D	124	0	167
2797	Scapraea	D	124	0	170
2798	Scapraea	D	124	0	168
2799	Scapraea	D	124	0	167
2800	Scapraea	D	124	0	169
2801	Acer	E	123	1	11	149	26
2802	Acer	E	123	1	13	151	28
2803	Acer	E	123	1	13	151	28
2804	Acer	E	123	1	12	151	28
2805	Acer	E	123	1	15	151	28
2806	Acer	E	123	1	14	151	28
2807	Acer	E	123	1	14	149	26
2808	Acer	E	123	1	13	149	26
2809	Acer	E	123	1	14	151	28
2810	Acer	E	123	0	12
2811	Acer	E	123	0	15
2812	Acer	E	123	0	13
2813	Acer	E	123	0	15
2814	Acer	E	123	0	14
2815	Acer	E	123	0	15
2816	Acer	E	123	0	11
2817	Acer	E	123	0	12
2818	Acer	E	123	0	11
2819	Acer	E	123	0	15
2820	Acer	E	123	0	11
2821	Acer	E	123	0	12
2822	Acer	E	123	0	11
2823	Acer	E	123	0	12
2824	Acer	E	123	0	13
2825	Acer	E	123	0	11
2826	Acer	E	123	0	13
2827	Acer	E	123	0	14
2828	Acer	E	123	0	14
2829	Acer	E	123	0	15
2830	Acer	E	123	0	12
2831	Acer	E	123	0	13
2832	Acer	E	123	0	12
2833	Acer	E	123	0	15
2834	Acer	E	123	0	11
2835	Acer	E	123	0	12
2836	Acer	E	123	0	14
2837	Acer	E	123	0	13
2838	Acer	E	123	0	13
2839	Acer	E	123	0	15
2840	Acer	E	123	0	13
2841	Acer	E	123	0	14
2842	Acer	E	123	0	11
2843	Acer	E	123	0	14
2844	Acer	E	123	0	11
2845	Acer	E	123	0	15
2846	Acer	E	123	0	14
2847	Acer	E	123	0	11
2848	Acer	E	123	0	12
2849	Acer	E	123	0	15
2850	Acer	E	123	0	11
2851	Acer	E	123	0	13
2852	Acer	E	123	0	12
2853	Acer	E	123	0	15
2854	Acer	E	123	0	12
2855	Acer	E	123	0	13
2856	Acer	E	123	0	12
2857	Acer	E	123	0	13
2858	Acer	E	123	0	14
2859	Acer	E	123	0	11
2860	Acer	E	123	0	12
2861	Acer	E	123	0	15
2862	Acer	E	123	0	14
2863	Acer	E	123	0	11
2864	Acer	E	123	0	15
2865	Acer	E	123	0	14
2866	Acer	E	123	0	15
2867	Acer	E	123	0	13
2868	Acer	E	123	0	11
2869	Acer	E	123	0	11
2870	Acer	E	123	0	12
2871	Acer	E	123	0	13
2872	Acer	E	123	0	14
2873	Acer	E	123	0	12
2874	Acer	E	123	0	12
2875	Acer	E	123	0	14
2876	Acer	E	123	0	13
2877	Acer	E	123	0	13
2878	Acer	E	123	0	13
2879	Acer	E	123	0	15
2880	Acer	E	123	0	14
2881	Acer	E	123	0	15
2882	Acer	E	123	0	14
2883	Acer	E	123	0	15
2884	Acer	E	123	0	14
2885	Acer	E	123	0	11
2886	Acer	E	123	0	15
2887	Acer	E	123	0	12
2888	Acer	E	123	0	15
2889	Acer	E	123	0	13
2890	Acer	E	123	0	11
2891	Acer	E	123	0	14
2892	Acer	E	123	0	11
2893	Acer	E	123	0	12
2894	Acer	E	123	0	15
2895	Acer	E	123	0	12
2896	Acer	E	123	0	11
2897	Acer	E	123	0	12
2898	Acer	E	123	0	13
2899	Acer	E	123	0	14
2900	Acer	E	123	0	11
2901	Alnus	E	122	1	32	149	27
2902	Alnus	E	122	1	33	151	29
2903	Alnus	E	122	1	34	151	29
2904	Alnus	E	122	1	34	155	33
2905	Alnus	E	122	1	31	155	33
2906	Alnus	E	122	1	35	155	33
2907	Alnus	E	122	0	31
2908	Alnus	E	122	0	31
2909	Alnus	E	122	0	32
2910	Alnus	E	122	0	33
2911	Alnus	E	122	0	31
2912	Alnus	E	122	0	34
2913	Alnus	E	122	0	32
2914	Alnus	E	122	0	32
2915	Alnus	E	122	0	33
2916	Alnus	E	122	0	35
2917	Alnus	E	122	0	34
2918	Alnus	E	122	0	35
2919	Alnus	E	122	0	32
2920	Alnus	E	122	0	31
2921	Alnus	E	122	0	32
2922	Alnus	E	122	0	35
2923	Alnus	E	122	0	31
2924	Alnus	E	122	0	31
2925	Alnus	E	122	0	32
2926	Alnus	E	122	0	33
2927	Alnus	E	122	0	33
2928	Alnus	E	122	0	33
2929	Alnus	E	122	0	34
2930	Alnus	E	122	0	34
2931	Alnus	E	122	0	33
2932	Alnus	E	122	0	32
2933	Alnus	E	122	0	33
2934	Alnus	E	122	0	35
2935	Alnus	E	122	0	34
2936	Alnus	E	122	0	35
2937	Alnus	E	122	0	31
2938	Alnus	E	122	0	35
2939	Alnus	E	122	0	31
2940	Alnus	E	122	0	32
2941	Alnus	E	122	0	32
2942	Alnus	E	122	0	33
2943	Alnus	E	122	0	34
2944	Alnus	E	122	0	34
2945	Alnus	E	122	0	34
2946	Alnus	E	122	0	31
2947	Alnus	E	122	0	35
2948	Alnus	E	122	0	33
2949	Alnus	E	122	0	31
2950	Alnus	E	122	0	35
2951	Alnus	E	122	0	32
2952	Alnus	E	122	0	34
2953	Alnus	E	122	0	35
2954	Alnus	E	122	0	32
2955	Alnus	E	122	0	31
2956	Alnus	E	122	0	35
2957	Alnus	E	122	0	32
2958	Alnus	E	122	0	31
2959	Alnus	E	122	0	33
2960	Alnus	E	122	0	31
2961	Alnus	E	122	0	32
2962	Alnus	E	122	0	34
2963	Alnus	E	122	0	33
2964	Alnus	E	122	0	32
2965	Alnus	E	122	0	33
2966	Alnus	E	122	0	34
2967	Alnus	E	122	0	33
2968	Alnus	E	122	0	33
2969	Alnus	E	122	0	34
2970	Alnus	E	122	0	34
2971	Alnus	E	122	0	35
2972	Alnus	E	122	0	31
2973	Alnus	E	122	0	35
2974	Alnus	E	122	0	31
2975	Alnus	E	122	0	32
2976	Alnus	E	122	0	35
2977	Alnus	E	122	0	34
2978	Alnus	E	122	0	32
2979	Alnus	E	122	0	35
2980	Alnus	E	122	0	35
2981	Alnus	E	122	0	31
2982	Alnus	E	122	0	31
2983	Alnus	E	122	0	31
2984	Alnus	E	122	0	32
2985	Alnus	E	122	0	32
2986	Alnus	E	122	0	33
2987	Alnus	E	122	0	33
2988	Alnus	E	122	0	34
2989	Alnus	E	122	0	34
2990	Alnus	E	122	0	33
2991	Alnus	E	122	0	32
2992	Alnus	E	122	0	33
2993	Alnus	E	122	0	35
2994	Alnus	E	122	0	34
2995	Alnus	E	122	0	35
2996	Alnus	E	122	0	31
2997	Alnus	E	122	0	33
2998	Alnus	E	122	0	35
2999	Alnus	E	122	0	34
[truncated: 1,601 more rows]

## Sheet: key
ind	unique individual
host	host-plant species
pop	source population
culu	unique rearing culture
survp	survival to pupation
masspg	pupal mass (g)
masspm	pupal mass (mg)
sex	sex
julian	julian day of start
pup	pupation julian day
duration	duration of larval development, egg to pupa (days)
